# Supplementary material for: Increased sporulation underpins adaptation of Clostridium difficile strain 630 to a biologically–relevant faecal environment, with implications for pathogenicity
Source: Sci Rep. 2018 Nov 12;8:16691. doi: 10.1038/s41598-018-35050-x (PMC6232153; doi:10.1038/s41598-018-35050-x)
Supplement: Supplementary file 2 — Supplementary Dataset Table S3 [file 41598_2018_35050_MOESM2_ESM.xlsx]

## Sheet: Title and authors
Manuscript title “Increased sporulation underpins adaptation of Clostridium difficile strain 630 to a biologically–relevant faecal environment, with implications for pathogenicity.”
Authors: Nigel George Ternan1*, Nicola Diana Moore1, Deborah Smyth1, Gordon James McDougall2, James William Allwood2, Susan Verrall2, Christopher Ian Richard Gill1, James Stephen Gerard Dooley1, Geoff McMullan3
Affiliations:	1Nutrition Innovation Centre for Food and Health (NICHE), School of Biomedical Sciences, University of Ulster, Coleraine, Co. Londonderry, N. Ireland, United Kingdom, BT52 1SA.
	2Environmental and Biochemical Sciences Group, The James Hutton Institute, Invergowrie, Dundee, Scotland, United Kingdom, DD2 5DA.
	3Institute for Global Food Security, School of Biological Sciences, Medical Biology Centre, Queen’s University, Belfast, Northern Ireland, United Kingdom, BT9 7BL.

## Sheet: All p<0.001 FC>1.45
Supplementary Table S3 - Deseq locus tag	gene	old locus	product	Functional Category	baseMean	baseMeanA (BHI)	baseMeanB (FW)	fw/pbs RATIO	log2 (ratio)	pval	padj	Fold Change	Dir
CD630_08730		CD0873	ABC transporter, substrate-binding lipoprotein	1.2 Transport binding proteins and lipoproteins	4463.24	8893.6	32.8916	0.00369834	-8.07891	2.0774e-219	7.52434e-216	270.391	down
CD630_08740		CD0874	ABC-type transport system, sugar-family ATP-binding protein	1.2 Transport binding proteins and lipoproteins	753.081	1498.36	7.80345	0.005208	-7.58506	2.0907e-39	4.20696e-37	192.012	down
CD630_08750		CD0875	ABC-type transport system, sugar-family permease	1.2 Transport binding proteins and lipoproteins	340.108	673.542	6.67461	0.00990972	-6.65694	1.75245e-37	3.02256e-35	100.911	down
CD630_03340	adhE	CD0334	bifunctional acetaldehyde-CoA/alcohol dehydrogenase	2.1.1 Specific pathways	9181.96	17835.8	528.129	0.0296106	-5.07774	1.73613e-50	6.98696e-48	33.7717	down
CD630_23440		CD2344	putative membrane protein	5.2 Similar to unknown proteins from Clostridium difficile	378.501	726.673	30.3282	0.0417357	-4.58257	3.21974e-21	1.82217e-19	23.9603	down
CD630_23430	cat1	CD2343	Succinyl-CoA:coenzyme A transferase	2.2 Metabolism of amino acids and related molecules	608.123	1160.78	55.4683	0.0477855	-4.38728	1.4204e-19	5.84624e-18	20.9269	down
CD630_23420	sucD	CD2342	Succinate-semialdehyde dehydrogenase (NAD(P)+)	2.1.3 TCA cycle	817.347	1545.06	89.6326	0.0580123	-4.1075	7.01734e-22	4.16669e-20	17.2377	down
CD630_16840		CD1684	putative radical SAM superfamily protein	4.6 Miscellaneous	52.0437	94.6897	9.39765	0.0992469	-3.33283	2.94099e-18	9.42677e-17	10.0759	down
CD630_16830		CD1683	putative membrane protein	1.2 Transport binding proteins and lipoproteins	327.865	582.51	73.2207	0.125699	-2.99196	5.18022e-69	6.25425e-66	7.95554	down
CD630_05030		CD0503	putative membrane protein Tn5397, CTn3-Orf15	4.5 Transposon and IS	82.9497	146.428	19.4711	0.132973	-2.91079	6.00504e-25	4.62771e-23	7.5203	down
CD630_04970		CD0497	putative conjugative transposon protein DUF961family Tn5397, CTn3-Orf22	4.5 Transposon and IS	131.282	231.559	31.0048	0.133896	-2.90081	4.51883e-20	2.09836e-18	7.46847	down
CD630_16820	iunH	CD1682	putative nucleoside hydrolase, IUNH family	2.3 Metabolism of nucleotides and nucleic acids	990.409	1744.53	236.289	0.135446	-2.88421	3.97131e-70	7.19204e-67	7.38302	down
CD630_04980		CD0498	putative cell-division FtsK/SpoIIIE-familyprotein Tn5397, CTn3-Orf21	4.5 Transposon and IS	390.333	686.074	94.5925	0.137875	-2.85857	5.01146e-19	1.83349e-17	7.25295	down
CD630_04990		CD0499	putative replication initiation factorTn5397,CTn3-Orf20	4.5 Transposon and IS	267.974	470.895	65.0531	0.138148	-2.85571	3.88265e-20	1.85039e-18	7.23862	down
CD630_05300		CD0530	putative membrane protein	5.2 Similar to unknown proteins from Clostridium difficile	8.90388	15.6421	2.16567	0.138452	-2.85255	3.26404e-06	1.97368e-05	7.22274	down
CD630_00490	proS	CD0049	Prolyl-tRNA synthetase	3.7.2 Aminoacyl-tRNA synthetases	13940.6	24411.1	3470.08	0.142152	-2.8145	4.4243e-18	1.35215e-16	7.03473	down
CD630_04960		CD0496	putative conjugative transposon protein DUF961family Tn5397, CTn3-Orf23	4.5 Transposon and IS	88.7853	155.462	22.1091	0.142216	-2.81384	5.56881e-16	1.32699e-14	7.03156	down
CD630_05250		CD0525	Fragment of aminobenzoyl-glutamate transporter	1.2 Transport binding proteins and lipoproteins	75.1695	131.223	19.116	0.145675	-2.77917	2.01952e-42	5.22478e-40	6.86457	down
CD630_05020		CD0502	putative ATPase Tn5397, CTn3-Orf16	4.5 Transposon and IS	101.56	176.602	26.5182	0.150158	-2.73545	1.7568e-18	5.94684e-17	6.65965	down
CD630_06150		CD0615	Transcriptional regulator, TetR family	3.5.2 RNA synthesis, regulation	13.2476	22.8995	3.59561	0.157017	-2.67101	1.93633e-17	5.47921e-16	6.36876	down
CD630_04991		CD0499A	putative conjugative transposon protein Tn5397,CTn3-Orf19	4.5 Transposon and IS	18.4508	31.8914	5.0101	0.157099	-2.67026	5.03022e-15	1.04111e-13	6.36543	down
CD630_11560		CD1156	conserved hypothetical protein, possible protease	5.2 Similar to unknown proteins from Clostridium difficile	2552.83	4395.66	709.995	0.161522	-2.6302	3.65255e-60	3.30738e-57	6.19111	down
CD630_05010		CD0501	putative conjugative transposon protein Tn5397,CTn3-Orf17	4.5 Transposon and IS	13.3706	22.9498	3.79151	0.165209	-2.59763	1.09776e-15	2.50067e-14	6.05293	down
CD630_23450		CD2345	Transcriptional regulator, LysR family	3.5.2 RNA synthesis, regulation	18.144	31.0988	5.18924	0.166863	-2.58327	4.30494e-07	3.02767e-06	5.99295	down
CD630_05000		CD0500	putative antirestriction proteinTn5397,CTn3-Orf18	4.5 Transposon and IS	91.4721	156.602	26.342	0.16821	-2.57167	2.05371e-19	8.26504e-18	5.94495	down
CD630_05240		CD0524	putative peptidase, M20 family	3.8 Protein modification	57.8243	98.9554	16.6931	0.168693	-2.56753	1.97731e-35	2.86473e-33	5.92792	down
CD630_02300	FlgN	CD0230	putative flagellar biosynthesis protein	1.5 Mobility and chemotaxis	6.91665	11.7688	2.06453	0.175425	-2.51108	1.54551e-09	1.5421e-08	5.70045	down
CD630_07590	plfB	CD0759	Formate acetyltransferase (Pyruvate formate-lyase)	2.1.1 Specific pathways	2952.48	5005.54	899.427	0.179687	-2.47645	5.4748e-10	5.81517e-09	5.56525	down
CD630_14790	feoB1	CD1479	Ferrous iron transport protein B	1.2 Transport binding proteins and lipoproteins	475.309	802.119	148.5	0.185134	-2.43336	7.01219e-07	4.79565e-06	5.40149	down
CD630_26000	cstA	CD2600	Carbon starvation protein, CstA	4.1 Adaptation to atypical conditions	20225.4	33902.1	6548.66	0.193164	-2.3721	8.36099e-11	1.04067e-09	5.17695	down
CD630_05040		CD0504	Fragment of putative conjugative transposon protein Tn5397, CTn3-Orf14	4.5 Transposon and IS	173.83	290.03	57.629	0.1987	-2.33134	1.33939e-10	1.59058e-09	5.03272	down
CD630_23400		CD2340	uncharacterised protein	5.2 Similar to unknown proteins from Clostridium difficile	241.343	401.037	81.6493	0.203595	-2.29622	4.84307e-13	7.83107e-12	4.9117	down
CD630_23410	abfD	CD2341	Gamma-aminobutyrate metabolismdehydratase/isomerase [includes: 4-hydroxybutyryl-coa dehydratase; vinylacetyl-coa-delta-isomerase]	2.4 Metabolism of lipids	1310.79	2168.33	453.245	0.209029	-2.25822	1.3106e-15	2.93023e-14	4.78402	down
CD630_19990	fldX	CD1999	Flavodoxin	1.4 Membrane bioenergetics (electron transport chain and ATP synthase)	79.7725	131.058	28.4866	0.217358	-2.20186	3.29458e-08	2.70589e-07	4.60071	down
CD630_23380	4hbD	CD2338	4-hydroxybutyrate dehydrogenase (4-hydroxybutanoate:NAD+ oxidoreductase)	2.4 Metabolism of lipids	548.524	901.15	195.898	0.217387	-2.20167	7.65037e-18	2.19918e-16	4.6001	down
CD630_21580	gabT	CD2158	4-aminobutyrate aminotransferase	2.2 Metabolism of amino acids and related molecules	663.237	1085.34	241.135	0.222175	-2.17023	6.21342e-34	7.50167e-32	4.50096	down
CD630_23140		CD2314	conserved hypothetical protein	5.2 Similar to unknown proteins from Clostridium difficile	11.9941	19.597	4.39116	0.224074	-2.15796	3.479e-12	5.12233e-11	4.46282	down
CD630_35260		CD3526	ABC-type transport system, iron-family permease	1.2 Transport binding proteins and lipoproteins	30.954	50.5619	11.3461	0.2244	-2.15586	1.77745e-18	5.96105e-17	4.45633	down
CD630_02390	fliC	CD0239	Flagellin fliC	1.5 Mobility and chemotaxis	4141.11	6761.06	1521.17	0.22499	-2.15207	3.8268e-43	1.0662e-40	4.44465	down
CD630_25020		CD2502	putative pyridoxal phosphate-dependent transferase	2.2 Metabolism of amino acids and related molecules	133.53	217.751	49.3086	0.226446	-2.14276	2.03078e-34	2.72425e-32	4.41607	down
CD630_16920		CD1692	Transcriptional regulator, ArsR family	3.5.2 RNA synthesis, regulation	897.734	1454.37	341.101	0.234535	-2.09212	1.79621e-41	4.06617e-39	4.26375	down
CD630_14130		CD1413	putative membrane protein (2 x DUF6/EamA domains)	1.2 Transport binding proteins and lipoproteins	41.0722	66.4718	15.6727	0.23578	-2.08449	1.86746e-22	1.25258e-20	4.24125	down
CD630_23390	cat2	CD2339	4-hydroxybutyrate CoA transferase	2.4 Metabolism of lipids	1187.9	1922.36	453.445	0.235879	-2.08388	1.12819e-16	2.93979e-15	4.23946	down
CD630_07580	pflA	CD0758	Pyruvate formate-lyase activating enzyme (EC:1.97.1.4);	2.1.1 Specific pathways	138.026	223.165	52.8867	0.236985	-2.07713	1.5077e-08	1.31272e-07	4.21968	down
CD630_08940		CD0894	putative iron-dependent hydrogenase	1.4 Membrane bioenergetics (electron transport chain and ATP synthase)	534.898	861.744	208.053	0.241433	-2.05031	1.15397e-37	2.08984e-35	4.14194	down
CD630_21090		CD2109	putative anion:Na+ symporter	1.2 Transport binding proteins and lipoproteins	13.6735	21.9586	5.38847	0.245392	-2.02684	1.78983e-12	2.70115e-11	4.07511	down
CD630_35270		CD3527	ABC-type transport system, iron-family ATP-binding protein	1.2 Transport binding proteins and lipoproteins	27.8253	44.5859	11.0648	0.248169	-2.01061	3.88538e-11	5.00813e-10	4.02951	down
CD630_31450		CD3145	putative serine-aspartate repeat-containing protein SdrF	5.2 Similar to unknown proteins from Clostridium difficile	3213.29	5146.16	1280.43	0.248813	-2.00687	4.69164e-37	7.72414e-35	4.01908	down
CD630_06630	tcdA	CD0663	Toxin A	3.8 Protein modification	838.327	1342.06	334.592	0.249312	-2.00398	2.68169e-36	4.22308e-34	4.01104	down
CD630_32830	pflE	CD3283	Pyruvate formate-lyase (activating enzyme)	2.1.1 Specific pathways	336.828	538.595	135.061	0.250765	-1.99559	1.25084e-14	2.44894e-13	3.9878	down
CD630_08950		CD0895	Metallo-beta-lactamase superfamily exported protein	4.1 Adaptation to atypical conditions	254.796	406.688	102.905	0.253031	-1.98261	4.10392e-34	5.30872e-32	3.95208	down
CD630_35760		CD3576	Transporter, Major Facilitator Superfamily (MFS)	1.2 Transport binding proteins and lipoproteins	14.1212	22.4217	5.82075	0.259603	-1.94562	3.73418e-09	3.54062e-08	3.85203	down
CD630_25320		CD2532	Aminotransferase, alanine--glyoxylate transaminase	2.2 Metabolism of amino acids and related molecules	66.1004	104.653	27.5479	0.263231	-1.9256	4.0422e-16	9.76056e-15	3.79895	down
CD630_25310		CD2531	putative membrane protein	1.2 Transport binding proteins and lipoproteins	49.1273	77.6512	20.6033	0.265332	-1.91413	1.95244e-10	2.24499e-09	3.76887	down
CD630_20650		CD2065	Transcriptional regulator, beta-lactam repressor	3.5.2 RNA synthesis, regulation	26.2747	41.4708	11.0786	0.267143	-1.90432	3.72513e-16	9.05531e-15	3.74331	down
CD630_03410		CD0341	uncharacterised protein, no CDD	5.2 Similar to unknown proteins from Clostridium difficile	66.552	104.292	28.8123	0.276266	-1.85587	6.99454e-22	4.16669e-20	3.6197	down
CD630_02420		CD0242	putative nucleoside triphosphate transferase	1.5 Mobility and chemotaxis	36.8225	57.5946	16.0505	0.278681	-1.84332	2.38148e-18	7.70155e-17	3.58834	down
CD630_03400		CD0340	uncharacterised protein, DUF4132 family	5.2 Similar to unknown proteins from Clostridium difficile	661.292	1034.18	288.405	0.278873	-1.84232	1.21132e-31	1.29041e-29	3.58587	down
CD630_02430		CD0243	flagella glycosylation methyltransferase domain protein	1.5 Mobility and chemotaxis	24.7578	38.6647	10.851	0.280643	-1.83319	1.38975e-14	2.69181e-13	3.56325	down
CD630_35770	mdeA	CD3577	methionine gamma-lyase	2.2 Metabolism of amino acids and related molecules	28.3462	44.2218	12.4706	0.282001	-1.82623	1.65249e-05	8.80195e-05	3.54609	down
CD630_23270		CD2327	PTS system, fructose/mannitol family IIA component	1.2 Transport binding proteins and lipoproteins	8.0159	12.4935	3.53834	0.283215	-1.82003	2.89885e-07	2.07094e-06	3.53088	down
CD630_02410		CD0241	phosphoserine phosphatase; part of flagella glycosylation cluster	1.5 Mobility and chemotaxis	26.7573	41.4928	12.0219	0.289734	-1.7872	2.60846e-12	3.88799e-11	3.45144	down
CD630_25990		CD2599	putative transcriptional regulator	3.5.2 RNA synthesis, regulation	4.78	7.4	2.16	0.291892	-1.77649	6.53261e-05	0.000301032	3.42593	down
CD630_18220	bcp	CD1822	putative thiol peroxidase	4.2 Detoxification	286.571	443.529	129.613	0.292231	-1.77482	4.01409e-28	3.38117e-26	3.42195	down
CD630_35250		CD3525	ABC-type transport system, iron-family extracellular solute-binding protein	1.2 Transport binding proteins and lipoproteins	67.318	104.154	30.4817	0.292658	-1.77271	1.14531e-13	1.98485e-12	3.41695	down
CD630_21510		CD2151	putative membrane protein, DUF819 family	5.2 Similar to unknown proteins from Clostridium difficile	404.89	626.207	183.572	0.293149	-1.77029	3.05062e-28	2.6308e-26	3.41123	down
CD630_02380	fliT	CD0238	Flagellar protein FliT	1.5 Mobility and chemotaxis	24.8499	38.4135	11.2864	0.293812	-1.76703	2.59958e-10	2.89713e-09	3.40353	down
CD630_02440		CD0244	putative CDP-glycerol:Poly(glycerophosphate) glycerophosphotransferase	1.5 Mobility and chemotaxis	33.6862	51.9807	15.3916	0.296103	-1.75583	4.66881e-16	1.1199e-14	3.37721	down
CD630_33660		CD3366	putative exported protein	5.2 Similar to unknown proteins from Clostridium difficile	129.81	199.936	59.6826	0.298508	-1.74416	5.54768e-23	3.86417e-21	3.34999	down
CD630_10850		CD1085	putative membrane protein	1.2 Transport binding proteins and lipoproteins	255.69	393.608	117.771	0.29921	-1.74077	4.1605e-08	3.3562e-07	3.34214	down
CD630_02400		CD0240	glycosyltransferase; part of flagella glycosylation cluster PMID:19749038	1.5 Mobility and chemotaxis	14.2281	21.8827	6.57353	0.300398	-1.73505	5.1299e-09	4.75204e-08	3.32891	down
CD630_02360	fliS2	CD0236	Flagellar protein FliS2	1.5 Mobility and chemotaxis	30.4985	46.7574	14.2396	0.304542	-1.71529	9.6049e-15	1.92204e-13	3.28362	down
CD630_16960		CD1696	Sodium:alanine symporter	1.2 Transport binding proteins and lipoproteins	79.8304	122.277	37.3841	0.305734	-1.70965	3.26756e-17	8.83216e-16	3.27082	down
CD630_16930		CD1693	putative dinitrogenase iron-molybdenum cofactor	2.5 Metabolism of coenzymes and prosthetic groups	8136.3	12459.8	3812.83	0.306012	-1.70834	3.69238e-19	1.39311e-17	3.26785	down
CD630_02350	fliS1	CD0235	Flagellar protein FliS1	1.5 Mobility and chemotaxis	63.6102	97.3635	29.857	0.306654	-1.70531	1.94376e-19	7.91046e-18	3.261	down
CD630_02370	fliD	CD0237	Flagellar hook-associated protein 2 FliD	1.5 Mobility and chemotaxis	562.966	861.153	264.78	0.307471	-1.70148	5.96123e-28	4.90718e-26	3.25234	down
CD630_25300		CD2530	Transcriptional regulator, AraC family	3.5.2 RNA synthesis, regulation	13.9395	21.2954	6.58354	0.309153	-1.6936	3.24562e-09	3.11821e-08	3.23464	down
CD630_05103		CD0510C	putative conjugative transposon proteinTn5397,CTn3-Orf4	4.5 Transposon and IS	120.93	183.897	57.9632	0.315193	-1.66569	8.46186e-21	4.37841e-19	3.17266	down
CD630_08300		CD0830	putative membrane protein	1.2 Transport binding proteins and lipoproteins	751.634	1142.24	361.024	0.316066	-1.6617	8.91147e-24	6.32889e-22	3.1639	down
CD630_02120		CD0212	putative sulfatase	2.7 Metabolism of sulfur	30.7193	46.6128	14.8258	0.318062	-1.65262	1.14379e-13	1.98485e-12	3.14404	down
CD630_05100		CD0510	putative RNA polymerase sigma factor Tn5397,CTn3-Orf7	4.5 Transposon and IS	542.607	822.74	262.473	0.319023	-1.64827	1.25392e-12	1.92444e-11	3.13457	down
CD630_15520	hisA	CD1552	1-(5-phosphoribosyl)-5-[(5-phosphoribosylamino)methylideneamino]imidazole-4-carboxamide isomerase	2.2 Metabolism of amino acids and related molecules	49.3166	74.6982	23.9351	0.320424	-1.64195	1.14399e-16	2.95967e-15	3.12087	down
CD630_23120		CD2312	ABC-type transport system, molybdenum-like permease	1.2 Transport binding proteins and lipoproteins	14.7839	22.3835	7.18436	0.320967	-1.6395	3.01745e-09	2.91445e-08	3.11559	down
CD630_05101		CD0510A	putative conjugative transposon protein Tn5397,CTn3-Orf8	4.5 Transposon and IS	351.281	531.515	171.046	0.321809	-1.63572	6.64438e-14	1.19731e-12	3.10743	down
CD630_18230		CD1823	conserved hypothetical protein, UPF0246 family	5.2 Similar to unknown proteins from Clostridium difficile	133.393	201.495	65.2902	0.324029	-1.62581	2.6349e-22	1.70422e-20	3.08615	down
CD630_08690	modA	CD0869	ABC-type transport system, molybdenum-specific extracellular solute-binding protein	1.2 Transport binding proteins and lipoproteins	86.5878	130.768	42.4082	0.324302	-1.62459	2.29455e-18	7.52506e-17	3.08354	down
CD630_15530	hisF	CD1553	Imidazole glycerol phosphate synthase subunit HisF	2.2 Metabolism of amino acids and related molecules	83.0615	125.331	40.7917	0.325472	-1.6194	2.57136e-19	9.90793e-18	3.07247	down
CD630_15540	hisI	CD1554	Histidine biosynthesis bifunctional protein HisIE [Includes: Phosphoribosyl-AMP cyclohydrolase ; Phosphoribosyl-ATP pyrophosphatase]	2.2 Metabolism of amino acids and related molecules	36.5253	55.0456	18.005	0.327092	-1.61223	1.38159e-09	1.38236e-08	3.05724	down
CD630_17160		CD1716	putative permease	1.2 Transport binding proteins and lipoproteins	108.271	163.142	53.3992	0.327318	-1.61124	9.94816e-21	5.07496e-19	3.05514	down
CD630_24591		CD2459A	conserved hypothetical protein	5.2 Similar to unknown proteins from Clostridium difficile	123.95	186.37	61.53	0.33015	-1.59881	6.4873e-05	0.000300473	3.02893	down
CD630_08780		CD0878	ABC-type transport system, sugar-specific permease	1.2 Transport binding proteins and lipoproteins	5.33	8.02	2.65	0.330424	-1.59761	0.00012721	0.000551142	3.02642	down
CD630_10860		CD1086	putative peptidase, M20D family	3.8 Protein modification	693.507	1041.44	345.574	0.331824	-1.59151	2.23431e-07	1.6283e-06	3.01365	down
CD630_08960		CD0896	conserved hypothetical protein	5.2 Similar to unknown proteins from Clostridium difficile	121.658	182.521	60.7951	0.333085	-1.58604	4.76428e-20	2.18433e-18	3.00223	down
CD630_24990		CD2499	conserved hypothetical protein	5.2 Similar to unknown proteins from Clostridium difficile	31.7543	47.508	16.0006	0.336799	-1.57004	3.80772e-12	5.56111e-11	2.96913	down
CD630_02330	fliW	CD0233	Flagellar assembly factor FliW	1.5 Mobility and chemotaxis	21.8817	32.7341	11.0294	0.336938	-1.56944	3.24864e-11	4.20235e-10	2.9679	down
CD630_30670	xynA	CD3067	PTS system, xyloside-specific IIA component	1.2 Transport binding proteins and lipoproteins	123.339	184.457	62.2214	0.337323	-1.5678	2.05181e-20	1.01803e-18	2.96452	down
CD630_15480	hisG	CD1548	ATP phosphoribosyltransferase (ATP-PRTase) (ATP-PRT)	2.2 Metabolism of amino acids and related molecules	31.0883	46.4684	15.7082	0.33804	-1.56473	2.65202e-13	4.42656e-12	2.95823	down
CD630_16850		CD1685	putative binding protein	3.2 DNA restriction/modification and repair	8.26523	12.3259	4.20459	0.34112	-1.55165	2.75387e-06	1.67639e-05	2.93152	down
CD630_15120	panC	CD1512	Pantothenate synthetase	2.5 Metabolism of coenzymes and prosthetic groups	223.689	333.329	114.048	0.342149	-1.54731	8.33927e-21	4.37751e-19	2.92271	down
CD630_02320	flgL	CD0232	Flagellar hook-associated protein FlgL	1.5 Mobility and chemotaxis	323.088	480.586	165.59	0.344559	-1.53718	5.99511e-22	3.80952e-20	2.90226	down
CD630_11200 / CD630_32820	pflD	CD1120 / CD3282	Formate acetyltransferase (Pyruvate formate-lyase) / Pyruvate formate-lyase	2.1.1 Specific pathways	2491.93	3697.98	1285.88	0.347725	-1.52398	3.11087e-08	2.57839e-07	2.87583	down
CD630_15470	hisZ	CD1547	ATP phosphoribosyltransferase regulatory subunit	2.2 Metabolism of amino acids and related molecules	20.3858	30.2191	10.5526	0.349202	-1.51787	9.84777e-07	6.56881e-06	2.86367	down
CD630_25980		CD2598	putative oligosaccharide deacetylase	2.1.1 Specific pathways	10.2447	15.1814	5.30796	0.349636	-1.51608	1.01607e-06	6.75268e-06	2.86012	down
CD630_15130	panB	CD1513	Ketopantoate hydroxymethyltransferase	2.5 Metabolism of coenzymes and prosthetic groups	343.705	507.083	180.327	0.355617	-1.4916	1.26524e-16	3.22725e-15	2.81202	down
CD630_28220		CD2822	putative glutamate carboxypeptidase, M20 family	3.8 Protein modification	55.6797	81.9905	29.3689	0.358199	-1.48117	2.33525e-13	3.97102e-12	2.79174	down
CD630_32590		CD3259	putative membrane protein	4.2 Detoxification	29.7196	43.6662	15.7729	0.361216	-1.46907	1.1018e-10	1.34367e-09	2.76843	down
CD630_36050		CD3605	putative phosphatase	4.6 Miscellaneous	22.5472	33.0256	12.0688	0.365437	-1.45231	1.63057e-09	1.61364e-08	2.73645	down
CD630_02310	flgK	CD0231	Flagellar hook-associated protein FlgK	1.5 Mobility and chemotaxis	326.368	477.567	175.169	0.366794	-1.44696	9.24792e-20	3.9407e-18	2.72632	down
CD630_02290	flgM	CD0229	Negative regulator of flagellin synthesis (Anti-sigma-d factor)	1.5 Mobility and chemotaxis	31.656	46.2736	17.0384	0.368209	-1.4414	1.27588e-11	1.70526e-10	2.71585	down
CD630_30680	xynB	CD3068	PTS system, xyloside-specific IIB component	1.2 Transport binding proteins and lipoproteins	153.885	224.906	82.8642	0.368439	-1.4405	8.45905e-18	2.41249e-16	2.71415	down
CD630_21520		CD2152	putative glutamyl-aminopeptidase, M42 family	3.8 Protein modification	425.32	621.545	229.095	0.36859	-1.43991	6.18219e-19	2.23919e-17	2.71304	down
CD630_30690	xynD	CD3069	PTS system, xyloside-specific IID componen	1.2 Transport binding proteins and lipoproteins	297.624	434.887	160.362	0.368744	-1.43931	2.30614e-18	7.52506e-17	2.71191	down
CD630_21270		CD2127	putative exported protein	5.2 Similar to unknown proteins from Clostridium difficile	3034.99	4432.66	1637.32	0.369377	-1.43684	5.16398e-20	2.33799e-18	2.70726	down
CD630_20171		CD2017a	conserved hypothetical protein	5.2 Similar to unknown proteins from Clostridium difficile	12.3074	17.9721	6.64271	0.369612	-1.43592	1.57295e-06	1.00658e-05	2.70554	down
CD630_21151		CD2115A	uncharacterised protein	5.2 Similar to unknown proteins from Clostridium difficile	134.277	196.02	72.5346	0.370036	-1.43426	4.60225e-18	1.38911e-16	2.70244	down
CD630_15500	hisB	CD1550	Imidazoleglycerol-phosphate dehydratase	2.2 Metabolism of amino acids and related molecules	30.3258	44.2253	16.4262	0.371422	-1.42887	2.57985e-10	2.88402e-09	2.69236	down
CD630_17511		CD1751A	conserved hypothetical protein	5.2 Similar to unknown proteins from Clostridium difficile	7.6	11.07	4.12	0.372177	-1.42594	7.84911e-05	0.000354925	2.68689	down
CD630_18710		CD1871	putative oxidoreductase Tn1549-like,CTn5-Orf30	4.5 Transposon and IS	66.8843	97.4456	36.3229	0.37275	-1.42372	1.00817e-13	1.77262e-12	2.68276	down
CD630_31620		CD3162	ABC-type transport system, multidrug-family ATP-binding protein	1.2 Transport binding proteins and lipoproteins	8.65559	12.6074	4.70375	0.373094	-1.42239	3.71253e-05	0.000181468	2.68029	down
CD630_27970		CD2797	putative calcium-binding adhesion protein	1.1 Cell wall	1015.35	1475.19	555.51	0.376568	-1.40902	1.74459e-07	1.28694e-06	2.65556	down
CD630_30430		CD3043	conserved hypothetical protein	3.8 Protein modification	4105.58	5951.72	2259.44	0.379629	-1.39734	4.99287e-19	1.83349e-17	2.63415	down
CD630_27960		CD2796	Cell surface protein cwp10	1.1 Cell wall	549.916	796.864	302.967	0.3802	-1.39517	5.88331e-16	1.38372e-14	2.6302	down
CD630_05490		CD0549	conserved hypothetical protein	5.2 Similar to unknown proteins from Clostridium difficile	116.889	169.374	64.4051	0.380255	-1.39496	1.23442e-15	2.79441e-14	2.62981	down
CD630_02340	csrA	CD0234	Carbon storage regulator homolog CsrA	3.7.3 Protein synthesis, initiation	9.27	13.43	5.11	0.380491	-1.39406	4.44294e-05	0.000213994	2.62818	down
CD630_06730		CD0673	putative methyltransferase (SAM family)	4.6 Miscellaneous	27.1832	39.2881	15.0783	0.383789	-1.38162	5.41286e-10	5.76629e-09	2.6056	down
CD630_28290		CD2829	putative membrane protein	1.2 Transport binding proteins and lipoproteins	37.7472	54.5323	20.9621	0.384398	-1.37933	2.04964e-11	2.69957e-10	2.60147	down
CD630_36010		CD3601	D-alanyl-D-alanine carboxypeptidase, M15 family (DD-peptidase) (DD-carboxypeptidase)	3.8 Protein modification	14.1984	20.4537	7.94315	0.388349	-1.36458	4.45329e-06	2.61423e-05	2.57501	down
CD630_22730		CD2273	putative sporulation integral membrane protein	1.8 Sporulation	8.69427	12.5179	4.87068	0.389099	-1.36179	3.11043e-05	0.000155393	2.57004	down
CD630_28210		CD2821	putative membrane protein	5.2 Similar to unknown proteins from Clostridium difficile	41.3664	59.5567	23.1762	0.389145	-1.36162	1.03224e-09	1.05615e-08	2.56974	down
CD630_36150		CD3615	Transcriptional regulator, MerR family	3.5.2 RNA synthesis, regulation	95.4152	136.898	53.9323	0.39396	-1.34388	7.64868e-14	1.35139e-12	2.53833	down
CD630_32710		CD3271	conserved hypothetical protein	5.2 Similar to unknown proteins from Clostridium difficile	70.1693	100.632	39.7063	0.394568	-1.34165	2.54288e-13	4.26404e-12	2.53441	down
CD630_26750		CD2675	Transcriptional regulator, LysR family	3.5.2 RNA synthesis, regulation	41.5464	59.4743	23.6186	0.397122	-1.33234	7.86665e-11	9.85917e-10	2.51812	down
CD630_15510	hisH	CD1551	Imidazole glycerol phosphate synthase subunit HisH	2.2 Metabolism of amino acids and related molecules	32.8714	46.9767	18.7661	0.399477	-1.32382	1.82541e-10	2.11234e-09	2.50327	down
CD630_26120		CD2612	putative amino acid permease	1.2 Transport binding proteins and lipoproteins	834.902	1193.13	476.677	0.399519	-1.32366	5.33479e-18	1.59691e-16	2.50301	down
CD630_23130		CD2313	ABC-type transport system, molybdenum-like ATP-binding protein	1.2 Transport binding proteins and lipoproteins	10.9424	15.6357	6.24915	0.399672	-1.32311	1.07679e-05	5.95439e-05	2.50205	down
CD630_15490	hisC	CD1549	Histidinol-phosphate aminotransferase (Imidazole acetol-phosphate transaminase)	2.2 Metabolism of amino acids and related molecules	38.8006	55.3639	22.2373	0.401656	-1.31597	5.94231e-11	7.57853e-10	2.48969	down
CD630_17170		CD1717	uncharacterised protein	5.2 Similar to unknown proteins from Clostridium difficile	245.569	349.707	141.432	0.40443	-1.30604	2.75972e-16	6.84636e-15	2.47262	down
CD630_33530		CD3353	Transcriptional regulator, GntR family	3.5.2 RNA synthesis, regulation	15.7822	22.461	9.1034	0.405298	-1.30295	6.9433e-07	4.763e-06	2.46732	down
CD630_18370	aroE1	CD1837	Shikimate dehydrogenase 1	2.2 Metabolism of amino acids and related molecules	59.1927	83.9945	34.391	0.409444	-1.28826	5.38034e-12	7.7026e-11	2.44234	down
CD630_18360	pheA	CD1836	Bifunctional P-protein, chorismate mutase/prephenate dehydratase	2.2 Metabolism of amino acids and related molecules	26.5	37.51	15.48	0.41269	-1.27687	0.000149351	0.000639352	2.42313	down
CD630_29930		CD2993	conserved hypothetical protein	5.2 Similar to unknown proteins from Clostridium difficile	168.959	239.017	98.901	0.413782	-1.27306	7.59878e-12	1.05857e-10	2.41673	down
CD630_06720		CD0672	conserved hypothetical protein	5.2 Similar to unknown proteins from Clostridium difficile	140.321	198.222	82.4202	0.415798	-1.26604	3.74993e-09	3.54628e-08	2.40501	down
CD630_23680		CD2368	conserved hypothetical protein	5.2 Similar to unknown proteins from Clostridium difficile	22.968	32.4417	13.4943	0.415955	-1.2655	1.10658e-05	6.09126e-05	2.40411	down
CD630_19930		CD1993	putative decarboxylase, Carboxymuconolactone decarboxylase - protocatechuate metabolism	2.2 Metabolism of amino acids and related molecules	80.6638	113.84	47.4878	0.417147	-1.26137	1.76832e-12	2.67986e-11	2.39724	down
CD630_21070		CD2107	Xanthine/uracil/thiamine/ascorbate permease family protein	1.2 Transport binding proteins and lipoproteins	584.568	824.491	344.645	0.418009	-1.25839	8.05481e-16	1.87016e-14	2.39229	down
CD630_05110	tndX	CD0511	Recombinase site-specific resolvase family Tn5397, CTn3-Orf3	4.5 Transposon and IS	1650.46	2323.84	977.066	0.420452	-1.24999	2.5988e-15	5.63644e-14	2.37839	down
CD630_23110		CD2311	ABC-type transport system, molybdenum-like extracellular solute-binding protein	1.2 Transport binding proteins and lipoproteins	41.896	58.9666	24.8254	0.421007	-1.24808	9.24786e-10	9.54295e-09	2.37526	down
CD630_33210		CD3321	conserved hypothetical protein	5.2 Similar to unknown proteins from Clostridium difficile	9.61	13.53	5.7	0.421286	-1.24713	6.49663e-05	0.000300521	2.37368	down
CD630_25430		CD2543	putative membrane-bound 0-ACYL transferase, MBOAT family	1.2 Transport binding proteins and lipoproteins	30.0411	42.2148	17.8674	0.423251	-1.24041	8.68638e-09	7.76841e-08	2.36266	down
CD630_08480		CD0848	conserved hypothetical protein	5.2 Similar to unknown proteins from Clostridium difficile	9.21	12.93	5.5	0.425367	-1.23322	0.000118921	0.000518953	2.35091	down
CD630_29950	nrdE	CD2995	Ribonucleoside-diphosphate reductase subunit alpha (Ribonucleotide reductase large subunit)	2.3 Metabolism of nucleotides and nucleic acids	443.462	621.444	265.481	0.427201	-1.22701	1.70378e-14	3.2825e-13	2.34082	down
CD630_29940	nrdF	CD2994	Ribonucleoside-diphosphate reductase subunit beta (Ribonucleotide reductase small subunit)	2.3 Metabolism of nucleotides and nucleic acids	156.891	219.107	94.6752	0.432095	-1.21058	6.7458e-08	5.27717e-07	2.3143	down
CD630_09890	leuA	CD0989	2-isopropylmalate synthase	2.2 Metabolism of amino acids and related molecules	11.5	16.04	6.96	0.433915	-1.20451	5.58728e-05	0.000262219	2.3046	down
CD630_14630		CD1463	uncharacterised protein	5.2 Similar to unknown proteins from Clostridium difficile	31.3717	43.7237	19.0197	0.434997	-1.20092	1.92497e-08	1.63667e-07	2.29887	down
CD630_23300	xpt	CD2330	Xanthine phosphoribosyltransferase (XPRTase)	2.3 Metabolism of nucleotides and nucleic acids	76.829	107.061	46.5972	0.435241	-1.20011	4.39294e-08	3.51241e-07	2.29758	down
CD630_17530		CD1753	ABC-type transport system, multidrug-family ATP-binding protein	1.2 Transport binding proteins and lipoproteins	11.17	15.53	6.8	0.437862	-1.19145	6.51897e-05	0.000300832	2.28382	down
CD630_18330	aroB	CD1833	3-dehydroquinate synthase	2.2 Metabolism of amino acids and related molecules	133.472	185.579	81.3655	0.438441	-1.18954	6.91136e-13	1.08368e-11	2.28081	down
CD630_02270		CD0227	conserved hypothetical protein	5.2 Similar to unknown proteins from Clostridium difficile	24.255	33.6849	14.8251	0.440112	-1.18406	1.59704e-07	1.18534e-06	2.27215	down
CD630_17180		CD1718	putative hydantoinase (dihydropyrimidinase)	2.3 Metabolism of nucleotides and nucleic acids	651.361	903.168	399.553	0.44239	-1.17661	7.39598e-14	1.31315e-12	2.26045	down
CD630_19690		CD1969	putative oligonucleotide binding regulator	3.7.2 Aminoacyl-tRNA synthetases	37.3384	51.7375	22.9393	0.443379	-1.17339	3.48404e-08	2.85502e-07	2.2554	down
CD630_13930		CD1393	putative membrane protein	1.2 Transport binding proteins and lipoproteins	63.661	88.0394	39.2825	0.446192	-1.16426	4.9666e-09	4.6158e-08	2.24119	down
CD630_30380		CD3038	uncharacterised protein	5.2 Similar to unknown proteins from Clostridium difficile	119.42	165.081	73.7594	0.446807	-1.16228	1.04497e-11	1.42289e-10	2.2381	down
CD630_36160		CD3616	Na(+)/H(+) antiporter	1.2 Transport/binding proteins and lipoproteins	155.557	214.849	96.2645	0.448056	-1.15825	8.14973e-13	1.27234e-11	2.23186	down
CD630_28200		CD2820	putative membrane protein	5.2 Similar to unknown proteins from Clostridium difficile	51.3614	70.8989	31.824	0.448865	-1.15565	1.18282e-08	1.03984e-07	2.22784	down
CD630_01470		CD0147	putative riboflavin transporter	1.2 Transport binding proteins and lipoproteins	79.4808	109.341	49.6205	0.453814	-1.13983	2.56029e-10	2.87101e-09	2.20355	down
CD630_10580	hbd	CD1058	3-hydroxybutyryl-CoA dehydrogenase	2.4 Metabolism of lipids	9795.12	13460.4	6129.82	0.455396	-1.13481	1.26043e-08	1.10539e-07	2.19589	down
CD630_18400		CD1840	Two-component response regulator	1.3 Sensors (signal transduction)	63.6922	87.3746	40.0098	0.457912	-1.12686	5.07644e-10	5.4399e-09	2.18383	down
CD630_11570	norV	CD1157	Anaerobic nitric oxide reductase flavorubredoxin (FlRd) (FlavoRb)	1.4 Membrane bioenergetics (electron transport chain and ATP synthase)	6211.06	8518.6	3903.53	0.458236	-1.12584	5.94689e-13	9.48883e-12	2.18228	down
CD630_01070	aspC	CD0107	Aspartate aminotransferase	2.2 Metabolism of amino acids and related molecules	167.754	229.725	105.783	0.460477	-1.1188	2.36285e-12	3.55113e-11	2.17166	down
CD630_08530	oppB	CD0853	ABC-type transport system, oligopeptide-family permease	1.2 Transport binding proteins and lipoproteins	647.993	886.778	409.209	0.461456	-1.11573	1.3596e-12	2.07783e-11	2.16705	down
CD630_18410		CD1841	Two-component sensor histidine kinase	1.3 Sensors (signal transduction)	326.023	445.787	206.259	0.462684	-1.1119	6.50772e-13	1.0293e-11	2.1613	down
CD630_17770		CD1777	putative arsenate reductase	3.8 Protein modification	33.0223	45.1507	20.894	0.462761	-1.11166	7.66326e-06	4.32342e-05	2.16094	down
CD630_06100		CD0610	Two-component sensor histidine kinase	1.3 Sensors (signal transduction)	12.86	17.58	8.14	0.463026	-1.11083	8.42401e-05	0.000376688	2.15971	down
CD630_18340	aroA	CD1834	3-phosphoshikimate 1-carboxyvinyltransferase	2.2 Metabolism of amino acids and related molecules	144.958	197.224	92.693	0.469989	-1.0893	2.35923e-10	2.67872e-09	2.12771	down
CD630_08760		CD0876	ABC-type transport system, sugar-family extracellular solute-binding protein	1.2 Transport binding proteins and lipoproteins	35.9558	48.8917	23.02	0.470837	-1.0867	1.29836e-06	8.48853e-06	2.12388	down
CD630_10590	thlA0	CD1059	Acetoacetyl-CoA thiolase 1	2.4 Metabolism of Lipids	49821.9	67691.7	31952.1	0.472024	-1.08307	1.68952e-05	8.95965e-05	2.11853	down
CD630_25200		CD2520	putative conjugative transposon antibiotic resistance protein	4.5 Transposon and IS	73.8191	100.224	47.4139	0.473077	-1.07985	2.22653e-09	2.17959e-08	2.11382	down
CD630_29920		CD2992	conserved hypothetical protein	5.2 Similar to unknown proteins from Clostridium difficile	15.1207	20.5288	9.71263	0.473123	-1.07971	2.81934e-05	0.000143221	2.11361	down
CD630_21660	msrAB	CD2166	Peptide methionine sulfoxide reductase MsrA/MsrB	4.2 Detoxification	533.281	723.374	343.189	0.474428	-1.07574	1.1561e-11	1.56831e-10	2.1078	down
CD630_05350	cheD	CD0535	Probable chemoreceptor glutamine deamidase CheD	1.5 Mobility and chemotaxis	40.21	54.5276	25.8924	0.474849	-1.07446	1.18169e-07	8.99174e-07	2.10593	down
CD630_18720		CD1872	putative iron-sulfur binding protein Tn1549-like,CTn5-Orf32	4.5 Transposon and IS	18.7554	25.4148	12.0959	0.475939	-1.07115	2.33725e-05	0.00012042	2.10111	down
CD630_08790		CD0879	putative carbohydrate kinase	2.1.1 Specific pathways	254.296	344.458	164.135	0.476502	-1.06945	3.96739e-11	5.0957e-10	2.09863	down
CD630_15830		CD1583	conserved hypothetical protein	2.1.1 Specific pathways	92.6	125.396	59.8036	0.476917	-1.06819	4.25891e-05	0.000205505	2.0968	down
CD630_23690		CD2369	conserved hypothetical protein	5.2 Similar to unknown proteins from Clostridium difficile	797.677	1080.01	515.348	0.477172	-1.06742	3.52874e-12	5.17453e-11	2.09568	down
CD630_06421		CD0642A	conserved hypothetical protein	5.2 Similar to unknown proteins from Clostridium difficile	281.436	380.616	182.256	0.478845	-1.06237	1.97932e-10	2.2687e-09	2.08836	down
CD630_18240		CD1824	P-type calcium transport ATPase	1.2 Transport binding proteins and lipoproteins	2940.97	3975.07	1906.88	0.47971	-1.05976	6.60228e-12	9.30484e-11	2.08459	down
CD630_15450		CD1545	conserved hypothetical protein, DUF1836 family	5.2 Similar to unknown proteins from Clostridium difficile	21.7498	29.3904	14.1092	0.48006	-1.05871	1.44949e-06	9.34176e-06	2.08307	down
CD630_08540	oppC	CD0854	ABC-type transport system, oligopeptide-family permease	1.2 Transport binding proteins and lipoproteins	1307.61	1766.87	848.351	0.480143	-1.05846	1.36264e-09	1.36716e-08	2.08271	down
CD630_30390		CD3039	putative ATPase	4.6 Miscellaneous	51.9334	70.1651	33.7018	0.480321	-1.05793	1.79204e-08	1.53809e-07	2.08194	down
CD630_25420		CD2542	conserved hypothetical protein	5.2 Similar to unknown proteins from Clostridium difficile	19.5003	26.3375	12.663	0.480799	-1.05649	9.27543e-06	5.17652e-05	2.07987	down
CD630_21810		CD2181	putative alpha/beta hydrolase	2.1.1 Specific pathways	436.364	588.066	284.662	0.484065	-1.04673	1.20154e-11	1.61783e-10	2.06584	down
CD630_14790	feoB	CD1479	Ferrous iron transport protein B	1.2 Transport binding proteins and lipoproteins	2293.42	3089.3	1497.55	0.484754	-1.04467	1.41805e-11	1.8883e-10	2.0629	down
CD630_19680		CD1968	putative membrane protein, DUF554	5.2 Similar to unknown proteins from Clostridium difficile	229.098	308.312	149.883	0.48614	-1.04056	4.16497e-10	4.54383e-09	2.05702	down
CD630_10570	crt2	CD1057	3-hydroxybutyryl-CoA dehydratase (Crotonase)	2.4 Metabolism of lipids	21682.7	29169.8	14195.5	0.48665	-1.03904	2.46322e-10	2.77595e-09	2.05487	down
CD630_19700		CD1970	putative enzyme, cyclase family	2.2 Metabolism of amino acids and related molecules	177.239	238.405	116.072	0.486869	-1.03839	1.86727e-09	1.83784e-08	2.05394	down
CD630_14740		CD1474	putative rubrerythrin (Rr)	4.2 Detoxification	14684.5	19745.6	9623.46	0.487374	-1.0369	8.39664e-12	1.15637e-10	2.05181	down
CD630_26940		CD2694	conserved hypothetical protein	5.2 Similar to unknown proteins from Clostridium difficile	32.8645	44.1375	21.5916	0.48919	-1.03153	2.04106e-07	1.4965e-06	2.0442	down
CD630_08810		CD0881	putative protein modulating protease activity	3.8 Protein modification	1103.32	1480.35	726.297	0.490625	-1.02731	1.88377e-07	1.38398e-06	2.03822	down
CD630_26950	asnA	CD2695	Aspartate--ammonia ligase (Asparagine synthetase A)	2.2 Metabolism of amino acids and related molecules	286.681	384.64	188.721	0.490643	-1.02725	2.81411e-11	3.67968e-10	2.03814	down
CD630_30650	xylB	CD3065	Xylulose kinase	2.1.1 Specific pathways	20	26.78	13.21	0.493279	-1.01953	0.000148234	0.000635387	2.02725	down
CD630_18390	tyrC	CD1839	Prephenate dehydrogenase	2.2 Metabolism of amino acids and related molecules	45.9308	61.4704	30.3912	0.494403	-1.01624	3.77759e-07	2.66714e-06	2.02264	down
CD630_14680		CD1468	putative iron-sulfur protein	2.1.1 Specific pathways	1575	2106.95	1043.06	0.495056	-1.01434	9.66015e-11	1.1901e-09	2.01997	down
CD630_36051		CD3605A	Ferredoxin	1.4 Membrane bioenergetics (electron transport chain and ATP synthase)	4518.67	6044.16	2993.18	0.495218	-1.01386	1.89344e-10	2.18409e-09	2.01931	down
CD630_04010	etfA1	CD0401	Alpha-subunit of electron transfer flavoprotein	1.4 Membrane bioenergetics (electron transport chain and ATP synthase)	25326.4	33871.8	16781	0.495426	-1.01326	7.03277e-09	6.40017e-08	2.01846	down
CD630_30160		CD3016	Transcription antiterminator, PTS operon regulator	3.5.3 RNA synthesis, elongation	27.5775	36.8445	18.3105	0.496967	-1.00878	1.0915e-05	6.02655e-05	2.0122	down
CD630_18350	aroC	CD1835	Chorismate synthase (5-enolpyruvylshikimate-3-phosphate phospholyase)	2.2 Metabolism of amino acids and related molecules	159.428	212.939	105.916	0.4974	-1.00752	3.89452e-10	4.27453e-09	2.01046	down
CD630_16600		CD1660	uncharacterised protein DUF1255	5.2 Similar to unknown proteins from Clostridium difficile	30.5667	40.826	20.3074	0.497414	-1.00748	1.94773e-05	0.000102242	2.0104	down
CD630_16190		CD1619	ABC-type transport system, multidrug-family permease	1.2 Transport binding proteins and lipoproteins	17.5597	23.4444	11.675	0.497989	-1.00582	4.21027e-05	0.0002036	2.00808	down
CD630_18970		CD1897	uncharacterised protein	5.2 Similar to unknown proteins from Clostridium difficile	43.2447	57.7237	28.7657	0.498334	-1.00482	7.88775e-08	6.14396e-07	2.00669	down
CD630_36250		CD3625	putative signaling protein	1.3 Sensors (signal transduction)	191.659	255.393	127.924	0.500891	-0.997432	1.61944e-09	1.60702e-08	1.99644	down
CD630_19801		CD1980A	conserved hypothetical protein	5.2 Similar to unknown proteins from Clostridium difficile	63.8887	85.0914	42.686	0.501649	-0.995251	2.27095e-07	1.64837e-06	1.99343	down
CD630_13530		CD1353	putative phosphomethylpyrimidine kinase	2.5 Metabolism of coenzymes and prosthetic groups	88.2358	117.51	58.9612	0.501754	-0.994948	3.25271e-08	2.68367e-07	1.99301	down
CD630_15680		CD1568	conserved hypothetical protein	5.2 Similar to unknown proteins from Clostridium difficile	159.589	212.508	106.669	0.50195	-0.994383	9.05845e-10	9.3742e-09	1.99223	down
CD630_36690		CD3669	putative exported protein	1.8 Sporulation	224.407	298.714	150.101	0.502492	-0.992826	1.08647e-09	1.10539e-08	1.99008	down
CD630_19800		CD1980	ABC-type transport system, permease	1.2 Transport binding proteins and lipoproteins	50.1268	66.6767	33.5769	0.503578	-0.989714	2.61146e-07	1.87673e-06	1.98579	down
CD630_07160	cooS	CD0716	Bifunctional carbon monoxide dehydrogenase/acetyl-CoA synthase (CODH)	2.1.1 Specific pathways	12898.7	17122.3	8675.05	0.506653	-0.98093	0.000129726	0.000560703	1.97374	down
CD630_21080		CD2108	putative drug/sodium antiporter, MATE family	1.2 Transport binding proteins and lipoproteins	103.427	137.281	69.5738	0.506798	-0.980516	1.59469e-08	1.3787e-07	1.97317	down
CD630_26920		CD2692	putative threonine-phosphate decarboxylase	2.5 Metabolism of coenzymes and prosthetic groups	18.77	24.9	12.63	0.507229	-0.979291	0.000127062	0.000551142	1.9715	down
CD630_02260		CD0226	putative lytic transglycosylase	1.1 Cell wall	108.925	144.497	73.3528	0.507642	-0.978116	1.62159e-08	1.39843e-07	1.96989	down
CD630_17710		CD1771	putative monooxygenase	5.2 Similar to unknown proteins from Clostridium difficile	221.186	293.395	148.978	0.507774	-0.977741	2.20338e-09	2.16278e-08	1.96938	down
CD630_28870		CD2887	putative diguanylate kinase signaling protein	1.3 Sensors (signal transduction)	29.0234	38.4695	19.5773	0.508904	-0.974533	6.27783e-06	3.58083e-05	1.96501	down
CD630_17780		CD1778	conserved hypothetical protein	5.2 Similar to unknown proteins from Clostridium difficile	28.7522	38.1047	19.3996	0.509113	-0.973941	4.16096e-06	2.47065e-05	1.9642	down
CD630_05330		CD0533	Chemotaxis protein CheY	1.5 Mobility and chemotaxis	44.7496	59.2765	30.2227	0.509859	-0.97183	1.43498e-06	9.28009e-06	1.96133	down
CD630_25440		CD2544	conserved hypothetical protein	5.2 Similar to unknown proteins from Clostridium difficile	19.19	25.41	12.96	0.510035	-0.971331	7.06155e-05	0.000324169	1.96065	down
CD630_04000	etfB1	CD0400	Beta-subunit of electron transfer flavoprotein	1.4 Membrane bioenergetics (electron transport chain and ATP synthase)	14019	18544.7	9493.26	0.511911	-0.966035	5.02866e-10	5.40768e-09	1.95346	down
CD630_02720		CD0272	conserved hypothetical protein, Tetratricopeptide repeat domain	1.5 Mobility and chemotaxis	82.3135	108.716	55.9106	0.51428	-0.959374	1.11663e-08	9.86449e-08	1.94447	down
CD630_27110		CD2711	Transcriptional regulator, LysR family	3.5.2 RNA synthesis, regulation	19.34	25.52	13.16	0.515674	-0.955469	4.74364e-05	0.000226669	1.93921	down
CD630_22510		CD2251	conserved hypothetical protein	5.2 Similar to unknown proteins from Clostridium difficile	30.8738	40.6627	21.0848	0.51853	-0.947502	7.20378e-06	4.08967e-05	1.92853	down
CD630_16460		CD1646	putative peptidase, M19 family	3.8 Protein modification	86.4342	113.812	59.0563	0.518893	-0.946491	1.32721e-07	9.9527e-07	1.92718	down
CD630_28190		CD2819	putative amino acid racemase	2.2 Metabolism of amino acids and related molecules	647.002	851.709	442.296	0.519304	-0.94535	4.10904e-09	3.8657e-08	1.92566	down
CD630_09050		CD0905	putative phage integrase protein,	4.4 Phage-related functions	49.1664	64.7223	33.6105	0.519304	-0.945348	2.3732e-07	1.71571e-06	1.92565	down
CD630_25040		CD2504	putative D-alanyl-D-alanine carboxypeptidase	1.1 Cell wall	37.3068	49.0996	25.514	0.519637	-0.944423	8.85445e-06	4.96453e-05	1.92442	down
CD630_33570		CD3357	putative protease/amidase	2.2 Metabolism of amino acids and related molecules	125.234	164.779	85.6898	0.520029	-0.943335	2.47603e-08	2.0664e-07	1.92297	down
CD630_10530		CD1053	putative oligonucleotide binding protein possibly involved in recognition/discrimination or editing of prolyl-tRNA	3.6 RNA modification	411.458	541.233	281.683	0.520448	-0.942175	2.62912e-09	2.56676e-08	1.92142	down
CD630_15240		CD1524	putative rubrerythrin	4.2 Detoxification	20487.1	26948	14026.2	0.520489	-0.942059	6.16641e-10	6.49266e-09	1.92127	down
CD630_14040		CD1404	putative oligopeptide transporter	1.2 Transport binding proteins and lipoproteins	8620.09	11328.4	5911.79	0.521855	-0.938279	2.84352e-09	2.76119e-08	1.91624	down
CD630_02280	fliN	CD0228	Flagellar motor switch protein FliN	1.5 Mobility and chemotaxis	129.397	170.034	88.7596	0.522011	-0.937847	1.13033e-08	9.96118e-08	1.91567	down
CD630_18980		CD1898	putative phage-related cell wall hydrolase (endolysin)	4.4 Phage-related functions	254.869	334.908	174.829	0.522022	-0.937818	6.76462e-09	6.18724e-08	1.91563	down
CD630_08550	oppA	CD0855	ABC-type transport system, oligopeptide-family extracellular solute-binding protein	1.2 Transport binding proteins and lipoproteins	5856.53	7695.1	4017.95	0.522144	-0.93748	5.09852e-06	2.96894e-05	1.91518	down
CD630_05600	nfo	CD0560	Endonuclease IV	3.2 DNA restriction/modification and repair	238.523	312.522	164.525	0.526442	-0.925653	7.45346e-09	6.73228e-08	1.89954	down
CD630_16230		CD1623	putative oxidoreductase	4.6 Miscellaneous	7696.01	10068.6	5323.4	0.528712	-0.919445	3.70144e-09	3.51879e-08	1.89139	down
CD630_21750		CD2175	ABC-type transport system,cystine/aminoacid-family permease	1.2 Transport binding proteins and lipoproteins	213.086	278.627	147.546	0.529546	-0.917173	3.15859e-08	2.61197e-07	1.88841	down
CD630_15660		CD1566	Acetolactate synthase large subunit	2.2 Metabolism of amino acids and related molecules	73.7247	96.3611	51.0883	0.530176	-0.915457	4.26009e-07	3.00196e-06	1.88617	down
CD630_02700	fliM	CD0270	Flagellar motor switch protein FliM	1.5 Mobility and chemotaxis	155.229	202.784	107.673	0.530976	-0.913281	1.56237e-08	1.35705e-07	1.88332	down
CD630_34100	uvrC	CD3410	Excinuclease ABC subunit C	3.2 DNA restriction/modification and repair	319.514	416.96	222.069	0.532592	-0.908898	4.18457e-09	3.92656e-08	1.87761	down
CD630_21770		CD2177	ABC-type transport system,cystine/aminoacid-family extracellular solute-binding protein	1.2 Transport binding proteins and lipoproteins	284.219	370.827	197.612	0.532896	-0.908075	6.10537e-09	5.62688e-08	1.87654	down
CD630_10540	bcd2	CD1054	Butyryl-CoA dehydrogenase, EC1.3.8.1	2.4 Metabolism of lipids	28225	36815.7	19634.3	0.533314	-0.906942	3.48316e-06	2.09359e-05	1.87507	down
CD630_23600		CD2360	conserved hypothetical protein	5.2 Similar to unknown proteins from Clostridium difficile	203.441	265.23	141.653	0.534075	-0.904886	2.43866e-08	2.04463e-07	1.8724	down
CD630_18100		CD1810	Transcriptional regulator, beta-lactams repressor	3.5.2 RNA synthesis, regulation	44.7112	58.2865	31.1358	0.534186	-0.904585	1.64864e-06	1.0513e-05	1.87201	down
CD630_23630		CD2363	conserved hypothetical protein	5.2 Similar to unknown proteins from Clostridium difficile	230.008	299.741	160.275	0.534712	-0.903165	1.86012e-08	1.59276e-07	1.87016	down
CD630_14041		CD1404A	conserved hypothetical protein	2.5 Metabolism of coenzymes and prosthetic groups	647.45	842.084	452.817	0.537733	-0.895037	2.01306e-08	1.6996e-07	1.85966	down
CD630_14820		CD1482	ABC-type transport system, sulfonates-family permease	1.2 Transport binding proteins and lipoproteins	42.0765	54.7151	29.438	0.538023	-0.894259	2.0032e-05	0.000104686	1.85866	down
CD630_23660		CD2366	conserved hypothetical protein	5.2 Similar to unknown proteins from Clostridium difficile	288.665	374.988	202.343	0.539597	-0.890045	7.9051e-09	7.10478e-08	1.85323	down
CD630_07250		CD0725	Bifunctional carbon monoxide dehydrogenase/acetyl-CoA synthase, subunit delta	2.1.1 Specific pathways	1559.17	2025.22	1093.11	0.539749	-0.88964	4.93158e-05	0.000234412	1.85271	down
CD630_23670		CD2367	ABC-type transport system, multidrug-family permease	1.2 Transport binding proteins and lipoproteins	802.349	1042.07	562.633	0.539921	-0.889181	4.26797e-09	3.99447e-08	1.85212	down
CD630_15220		CD1522	putative polysaccharide deacetylase	2.1.1 Specific pathways	865.235	1123.28	607.192	0.540554	-0.887489	1.4687e-08	1.28184e-07	1.84995	down
CD630_18420		CD1842	conserved hypothetical protein, DUF218 family	5.2 Similar to unknown proteins from Clostridium difficile	97.4292	126.349	68.5099	0.542229	-0.883025	2.49172e-07	1.79424e-06	1.84424	down
CD630_14770	feoA	CD1477	Ferrous iron transport protein	1.2 Transport binding proteins and lipoproteins	822.7	1066.41	578.991	0.542935	-0.88115	4.30296e-08	3.45573e-07	1.84184	down
CD630_16450		CD1645	putative membrane protein	5.2 Similar to unknown proteins from Clostridium difficile	140.35	181.891	98.8096	0.543235	-0.880351	3.42554e-07	2.42805e-06	1.84082	down
CD630_05460		CD0546	putative membrane protein, DUF975 family	5.2 Similar to unknown proteins from Clostridium difficile	59.2695	76.7557	41.7834	0.544368	-0.877346	3.3144e-06	2.00079e-05	1.83699	down
CD630_05150		CD0515	D-alanyl-D-alanine carboxypeptidase, S11 peptidase family	1.1 Cell wall	185.908	240.483	131.334	0.546124	-0.8727	3.69926e-08	3.01773e-07	1.83109	down
CD630_34090	hprK	CD3409	PTS system, HPr kinase/phosphorylase	1.2 Transport binding proteins and lipoproteins	350.088	452.032	248.144	0.548951	-0.86525	5.65851e-08	4.49193e-07	1.82166	down
CD630_23760		CD2376	putative membrane protein	5.2 Similar to unknown proteins from Clostridium difficile	84.4059	108.909	59.9027	0.550024	-0.862434	7.13708e-07	4.85912e-06	1.8181	down
CD630_02210	purG	CD0221	Phosphoribosylformylglycinamidine cyclo-ligase	2.3 Metabolism of nucleotides and nucleic acids	357.982	461.429	254.535	0.551623	-0.858246	9.13105e-08	7.03674e-07	1.81283	down
CD630_18640		CD1864	Transcriptional regulator, HTH-typeTn1549-like,CTn5-Orf23	4.5 Transposon and IS	55.1487	71.073	39.2244	0.551889	-0.857549	2.42979e-06	1.50439e-05	1.81196	down
CD630_26040		CD2604	Fragment of ADP-ribosyltransferase CdtAB	4.6 Miscellaneous	21.13	27.2	15.06	0.553676	-0.852885	0.00023095	0.000944132	1.80611	down
CD630_23610		CD2361	ABC-type transport system,nitrate/sulfonate/taurine ATP-binding protein	1.2 Transport binding proteins and lipoproteins	929.914	1196.56	663.263	0.554307	-0.851244	1.95382e-08	1.65731e-07	1.80406	down
CD630_21760		CD2176	ABC-type transport system, permease	1.2 Transport binding proteins and lipoproteins	131.996	169.827	94.1652	0.554479	-0.850796	4.97619e-07	3.47736e-06	1.8035	down
CD630_32280		CD3228	putative membrane protein	5.2 Similar to unknown proteins from Clostridium difficile	240.011	308.694	171.328	0.555011	-0.849412	2.76966e-05	0.000140895	1.80177	down
CD630_08800		CD0880	putative protease	3.8 Protein modification	178.564	229.547	127.581	0.555796	-0.847374	7.01738e-07	4.79565e-06	1.79922	down
CD630_03920		CD0392	putative radical SAM-family protein	2.2 Metabolism of amino acids and related molecules	127.727	164.087	91.3668	0.55682	-0.844718	4.90818e-07	3.43857e-06	1.79591	down
CD630_14980	sigA2	CD1498	RNA polymerase sigma factor SigA2 (sigma-43) rpoD2	3.5.1 RNA synthesis, initiation	436.123	560.234	312.013	0.556934	-0.844422	8.2489e-08	6.38479e-07	1.79554	down
CD630_31900		CD3190	Transcriptional regulator, MerR family	3.5.2 RNA synthesis, regulation	38.3905	49.2802	27.5009	0.558051	-0.84153	2.52576e-05	0.000128668	1.79195	down
CD630_15300		CD1530	Two-component sensor histidine kinase	1.3 Sensors (signal transduction)	53.5971	68.7915	38.4028	0.558249	-0.841018	5.25021e-06	3.04748e-05	1.79131	down
CD630_23650		CD2365	ABC-type transport system,nitrate/sulfonate/taurine extracellular solute-binding protein	1.2 Transport binding proteins and lipoproteins	2240.19	2875.26	1605.12	0.55825	-0.841017	3.71413e-08	3.02094e-07	1.79131	down
CD630_30640	xylA	CD3064	Xylose isomerase	2.1.1 Specific pathways	39.1	50.18	28.02	0.55839	-0.840656	5.58899e-05	0.000262219	1.79086	down
CD630_23591		CD2359a	conserved hypothetical protein	5.2 Similar to unknown proteins from Clostridium difficile	83.2109	106.676	59.7458	0.560068	-0.836327	3.44375e-06	2.07542e-05	1.7855	down
CD630_01760		CD0176	putative oxidoreductase, NAD/FAD binding subunit	2.1.1 Specific pathways	1587.12	2034.09	1140.16	0.560526	-0.835147	0.000119342	0.000520166	1.78404	down
CD630_18380	aroK	CD1838	Shikimate kinase (SK)	2.2 Metabolism of amino acids and related molecules	24.01	30.75	17.28	0.561951	-0.831483	0.000193884	0.000806253	1.77951	down
CD630_17520		CD1752	Transcriptional regulator, TetR family	3.5.2 RNA synthesis, regulation	39.38	50.42	28.34	0.562079	-0.831156	7.3163e-05	0.000333749	1.77911	down
CD630_14760		CD1476	putative signaling protein	1.3 Sensors (signal transduction)	147.28	188.493	106.068	0.562715	-0.829525	5.4993e-07	3.83047e-06	1.7771	down
CD630_26050		CD2605	Fragment of ADP-ribosyltransferase CdtAB	4.6 Miscellaneous	159.416	204.01	114.822	0.562826	-0.829239	8.34298e-07	5.61678e-06	1.77675	down
CD630_03930		CD0393	putative membrane protein	1.2 Transport binding proteins and lipoproteins	103.957	132.85	75.0633	0.565023	-0.82362	2.11114e-06	1.3161e-05	1.76984	down
CD630_15650	ilvC	CD1565	Ketol-acid reductoisomerase	2.2 Metabolism of amino acids and related molecules	50.7	64.7856	36.6144	0.565163	-0.823261	6.1432e-06	3.52068e-05	1.7694	down
CD630_21640		CD2164	D-lactate dehydrogenase EC:1.1.1.27	2.1.1 Specific pathways	78.7902	100.559	57.021	0.567037	-0.818484	1.03793e-06	6.88531e-06	1.76355	down
CD630_19790		CD1979	ABC-type transport system, extracellular solute-binding protein	1.2 Transport binding proteins and lipoproteins	206.765	263.848	149.683	0.567308	-0.817795	6.62682e-07	4.56319e-06	1.76271	down
CD630_34080		CD3408	putative DNA mismatch repair ATPase MutS	3.2 DNA restriction/modification and repair	601.835	765.885	437.785	0.571607	-0.806905	1.27008e-07	9.58379e-07	1.74945	down
CD630_30700	xynC	CD3070	PTS system, xyloside-specific IIC component	1.2 Transport binding proteins and lipoproteins	79.4288	101.073	57.7848	0.571714	-0.806635	7.92623e-06	4.45789e-05	1.74913	down
CD630_11900		CD1190	putative N-acetyltransferase	4.6 Miscellaneous	117.289	149.098	85.4802	0.573317	-0.802595	1.39422e-06	9.06618e-06	1.74424	down
CD630_33550		CD3355	putative nitroreductase	2.5 Metabolism of coenzymes and prosthetic groups	594.039	754.785	433.293	0.574061	-0.800723	9.80963e-07	6.56756e-06	1.74197	down
CD630_16330		CD1633	putative serine protease	3.8 Protein modification	106.936	135.682	78.1896	0.57627	-0.795184	4.44407e-06	2.61423e-05	1.7353	down
CD630_25201		CD2520A	Fragment of conserved hypothetical protein (N-terminal part)	4.6 Miscellaneous	35.9	45.55	26.25	0.57629	-0.795134	0.000219634	0.000900924	1.73524	down
CD630_36100		CD3610	putative glyoxalase	4.2 Detoxification	38.9615	49.4137	28.5092	0.57695	-0.793482	4.02102e-05	0.000194708	1.73325	down
CD630_23620		CD2362	Fragment of ABC-type transport system,permease	4.6 Miscellaneous	590.944	749.329	432.56	0.577263	-0.792699	2.41207e-07	1.74035e-06	1.73231	down
CD630_33580		CD3358	Fragment of C-terminal transcriptional regulator,AsnC/Lrp family	3.5.2 RNA synthesis, regulation	65.4114	82.9304	47.8923	0.577501	-0.792106	3.25307e-05	0.000161627	1.7316	down
CD630_28280		CD2828	putative pyridoxal phosphate-dependent transferase	2.2 Metabolism of amino acids and related molecules	67.7753	85.9183	49.6323	0.577669	-0.791686	1.07609e-05	5.95439e-05	1.7311	down
CD630_19780		CD1978	ABC-type transport system, ATP-binding protein	1.2 Transport binding proteins and lipoproteins	79.7541	101.097	58.4112	0.577773	-0.791425	6.15335e-06	3.52092e-05	1.73078	down
CD630_33730	mgtA	CD3373	Magnesium-transporting ATPase, P-type 1; Tn916-like, CTn7-Orf7	4.5 Transposon and IS	1543.2	1954.41	1131.98	0.579196	-0.787877	3.40618e-05	0.000168311	1.72653	down
CD630_26720		CD2672	ABC-type transport system, oligopeptide-family solute-binding protein	1.2 Transport binding proteins and lipoproteins	2586.69	3275.63	1897.75	0.579355	-0.78748	1.27864e-06	8.37476e-06	1.72606	down
CD630_02520	fliJ	CD0252	Flagellar protein FliJ	1.5 Mobility and chemotaxis	57.1228	72.3025	41.9431	0.580106	-0.785612	1.10467e-05	6.08999e-05	1.72382	down
CD630_07070		CD0707	putative diguanylate kinase signaling protein	1.3 Sensors (signal transduction)	452.074	572.005	332.142	0.580663	-0.784226	2.31843e-07	1.67947e-06	1.72217	down
CD630_32160		CD3216	ABC-type transport system, glycine betaine/carnitine/choline permease	1.2 Transport binding proteins and lipoproteins	107.708	136.176	79.2395	0.581892	-0.781177	1.1815e-05	6.46435e-05	1.71853	down
CD630_05650	nth	CD0565	Endonuclease III	3.2 DNA restriction/modification and repair	65.5758	82.7972	48.3543	0.584009	-0.775938	1.6259e-05	8.67509e-05	1.7123	down
CD630_02470	fliE	CD0247	Flagellar hook-basal body complex protein FliE	1.5 Mobility and chemotaxis	46.5533	58.7772	34.3295	0.584062	-0.775808	1.62628e-05	8.67509e-05	1.71215	down
CD630_11250		CD1125	Nitroreductase-family protein	1.4 Membrane bioenergetics (electron transport chain and ATP synthase)	2580.84	3257.38	1904.31	0.584613	-0.774446	1.53995e-07	1.14767e-06	1.71053	down
CD630_33220		CD3322	conserved hypothetical protein	5.2 Similar to unknown proteins from Clostridium difficile	61.25	77.29	45.21	0.58494	-0.77364	6.36387e-05	0.000295664	1.70958	down
CD630_16900	trxA	CD1690	Thioredoxin	3.8 Protein modification	1934.61	2440.7	1428.53	0.585298	-0.772757	7.04091e-07	4.80267e-06	1.70853	down
CD630_36180		CD3618	conserved hypothetical protein	5.2 Similar to unknown proteins from Clostridium difficile	124.534	157.01	92.058	0.586318	-0.770244	2.88949e-05	0.000145762	1.70556	down
CD630_31910		CD3191	putative oxidoreductase	2.1.1 Specific pathways	123.615	155.795	91.435	0.586895	-0.768827	1.58006e-05	8.46596e-05	1.70388	down
CD630_07290	gcvH	CD0729	Glycine cleavage system H protein (lipoylprotein)	2.1.1 Specific pathways	880.097	1106.94	653.254	0.590144	-0.760861	1.30707e-06	8.53012e-06	1.6945	down
CD630_06050		CD0605	Fragment of conserved hypothetical protein (N-terminal region)	5.2 Similar to unknown proteins from Clostridium difficile	47.34	59.54	35.15	0.590359	-0.760335	0.000150277	0.000641869	1.69388	down
CD630_26180	ileS	CD2618	Isoleucyl-tRNA synthetase	3.7.2 Aminoacyl-tRNA synthetases	4555.48	5727.53	3383.44	0.590734	-0.75942	3.21372e-07	2.29136e-06	1.69281	down
CD630_02220	purN	CD0222	Phosphoribosylglycinamide formyltransferase	2.3 Metabolism of nucleotides and nucleic acids	158.199	198.825	117.574	0.591345	-0.757928	1.14452e-05	6.27149e-05	1.69106	down
CD630_02480	fliF	CD0248	Flagellar M-ring protein FliF	1.5 Mobility and chemotaxis	1540.06	1933.65	1146.47	0.592903	-0.754132	1.09465e-06	7.23508e-06	1.68662	down
CD630_01690		CD0169	putative drug/sodium antiporter, MATE family	1.2 Transport binding proteins and lipoproteins	87.3225	109.533	65.1123	0.594456	-0.750358	1.34599e-05	7.29819e-05	1.68221	down
CD630_36140		CD3614	conserved hypothetical protein, DUF1130 family	5.2 Similar to unknown proteins from Clostridium difficile	66.7465	83.6442	49.8487	0.595961	-0.74671	2.39719e-05	0.000123158	1.67796	down
CD630_07760		CD0776	Transcriptional regulator, LacI family	3.5.2 RNA synthesis, regulation	92.06	115.32	68.8	0.596601	-0.745162	8.65002e-05	0.000386049	1.67616	down
CD630_14530	aroF	CD1453	Phospho-2-dehydro-3-deoxyheptonate aldolase EC2.5.1.54	2.2 Metabolism of amino acids and related molecules	1137.06	1423.89	850.229	0.597118	-0.743913	1.81109e-06	1.14481e-05	1.67471	down
CD630_32150		CD3215	ABC-type transport system, glycine betaine/carnitine/choline ATP-binding protein	1.2 Transport binding proteins and lipoproteins	69.3207	86.7897	51.8518	0.597442	-0.743129	2.39007e-05	0.000122966	1.6738	down
CD630_21460		CD2146	conserved hypothetical protein, UPF0027 family	3.6 RNA modification	150.077	187.701	112.454	0.599111	-0.739105	4.44985e-06	2.61423e-05	1.66914	down
CD630_02490	fliG	CD0249	Flagellar motor switch protein FliG	1.5 Mobility and chemotaxis	594.784	743.74	445.828	0.59944	-0.738312	1.50394e-06	9.65825e-06	1.66822	down
CD630_15460		CD1546	putative channel-forming hemolysin	4.6 Miscellaneous	368.338	460.446	276.23	0.599919	-0.737161	1.97755e-06	1.23922e-05	1.66689	down
CD630_21740		CD2174	ABC-type transport system, cystine/aminoacid-family extracellular solute-binding protein	1.2 Transport binding proteins and lipoproteins	514.192	642.741	385.643	0.599997	-0.736972	7.7338e-06	4.35643e-05	1.66667	down
CD630_31890		CD3189	putative NADPH-dependent FMN reductase	4.2 Detoxification	81.52	101.81	61.23	0.601414	-0.733569	8.21183e-05	0.000368566	1.66275	down
CD630_31670		CD3167	putative phosphatidylethanolamine-binding regulatory protein	3.8 Protein modification	266.24	332.5	199.98	0.601444	-0.733499	0.000233905	0.000955133	1.66267	down
CD630_16240	vanR	CD1624	Two-component response regulator	1.3 Sensors (signal transduction)	99.6081	124.324	74.8918	0.602391	-0.731228	2.40873e-05	0.000123575	1.66005	down
CD630_30190		CD3019	putative transporter	1.2 Transport binding proteins and lipoproteins	385.958	481.673	290.244	0.602575	-0.730787	1.89623e-06	1.19239e-05	1.65954	down
CD630_06450		CD0645	ABC-type transport system,lantibiotic/multidrug-family ATP-binding protein	1.2 Transport binding proteins and lipoproteins	46.75	58.34	35.16	0.602674	-0.73055	0.000105586	0.000465813	1.65927	down
CD630_02460	flgC	CD0246	Flagellar basal-body rod protein FlgC	1.5 Mobility and chemotaxis	208.276	259.78	156.773	0.603483	-0.728616	6.05159e-06	3.48471e-05	1.65705	down
CD630_05610		CD0561	putative aldo/keto reductase ; putative ferredoxin	2.1.1 Specific pathways	445.426	555.57	335.281	0.60349	-0.728599	2.34166e-06	1.45231e-05	1.65703	down
CD630_30180		CD3018	oxidoreductase	5.2 Similar to unknown proteins from Clostridium difficile	1012.54	1261.49	763.59	0.60531	-0.724254	2.90199e-06	1.76359e-05	1.65205	down
CD630_21240		CD2124	putative malate transporter	1.2 Transport binding proteins and lipoproteins	65.4	81.47	49.33	0.605499	-0.723804	5.06187e-05	0.00024029	1.65153	down
CD630_02500	fliH	CD0250	Flagellar assembly protein FliH	1.5 Mobility and chemotaxis	205.557	256.03	155.085	0.605732	-0.723249	4.42096e-06	2.61423e-05	1.6509	down
CD630_30120		CD3012	putative alpha-mannosidase	2.1.1 Specific pathways	70.83	88.18	53.48	0.606487	-0.721452	4.77503e-05	0.000227868	1.64884	down
CD630_29650		CD2965	putative signaling protein	1.3 Sensors (signal transduction)	89.5336	111.465	67.6022	0.606488	-0.721448	2.88277e-05	0.000145762	1.64884	down
CD630_19430		CD1943	uncharacterised protein	5.2 Similar to unknown proteins from Clostridium difficile	1110.72	1382.36	839.085	0.606996	-0.720242	1.54284e-06	9.89054e-06	1.64746	down
CD630_26930		CD2693	Sodium:dicarboxylate symporter family protein	1.2 Transport binding proteins and lipoproteins	8093.63	10072.1	6115.18	0.607141	-0.719897	1.07547e-05	5.95439e-05	1.64706	down
CD630_05870		CD0587	uncharacterised protein	5.2 Similar to unknown proteins from Clostridium difficile	156.281	194.436	118.127	0.607535	-0.718961	2.42723e-05	0.000124348	1.646	down
CD630_33760		CD3376	putative transcriptional regulator Tn916-like,CTn7-Orf11	4.5 Transposon and IS	219.26	272.71	165.81	0.608009	-0.717837	0.000164704	0.000695291	1.64471	down
CD630_02580	fliL	CD0258	Flagellar basal body-associated protein FliL	1.5 Mobility and chemotaxis	201.597	250.586	152.608	0.609004	-0.715475	1.77861e-05	9.41833e-05	1.64202	down
CD630_24510		CD2451	putative CRISPR-associated ATP-dependent helicase	4.4 Phage-related functions	105.269	130.796	79.7422	0.609667	-0.713906	1.40615e-05	7.60159e-05	1.64024	down
CD630_02690	flgG	CD0269	Flagellar basal body rod protein FlgG	1.5 Mobility and chemotaxis	312.882	388.724	237.039	0.609787	-0.713622	4.28587e-06	2.54066e-05	1.63992	down
CD630_15380		CD1538	putative signaling protein	1.3 Sensors (signal transduction)	114.91	142.58	87.24	0.611867	-0.70871	5.57338e-05	0.000262166	1.63434	down
CD630_07280		CD0728	Bifunctional carbon monoxide dehydrogenase/acetyl-CoA synthase, subunit alpha/beta	2.1.1 Specific pathways	3314.33	4108.15	2520.52	0.613541	-0.704767	0.000218549	0.000898295	1.62988	down
CD630_13380		CD1338	putative 6-phospho-beta-glucosidase	2.1.1 Specific pathways	159.59	197.758	121.421	0.613985	-0.703724	3.04298e-05	0.000152444	1.6287	down
CD630_20660		CD2066	putative integrase	3.3 DNA recombination	58.48	72.26	44.7	0.6186	-0.692922	7.89675e-05	0.00035619	1.61655	down
CD630_07270		CD0727	Bifunctional carbon monoxide dehydrogenase/acetyl-CoA synthase, methyltransferase subunit	2.1.1 Specific pathways	1181.03	1459.18	902.881	0.61876	-0.692549	3.90762e-05	0.000189979	1.61614	down
CD630_10840		CD1084	ABC-type transport system, multidrug-family ATP-binding/permease protein	1.2 Transport binding proteins and lipoproteins	287.102	354.713	219.49	0.61878	-0.6925	6.44614e-06	3.6653e-05	1.61608	down
CD630_16670		CD1667	putative maltose O-acetyltransferase	2.1.1 Specific pathways	83.77	103.47	64.08	0.61931	-0.691266	8.17539e-05	0.000367385	1.6147	down
CD630_25450		CD2545	Cellulose synthase catalytic subunit (UDP-forming)	1.1 Cell wall	96.5109	119.149	73.8726	0.62	-0.689659	2.83723e-05	0.000143928	1.6129	down
CD630_32990		CD3299	Transporter, Major Facilitator Superfamily (MFS)	1.2 Transport binding proteins and lipoproteins	130.87	161.44	100.3	0.621283	-0.686676	0.000114184	0.000499486	1.60957	down
CD630_16910	trxB	CD1691	putative thioredoxin-disulfide reductase	3.8 Protein modification	4664.25	5753.77	3574.73	0.621284	-0.686675	9.07308e-06	5.0714e-05	1.60957	down
CD630_19921		CD1992A	conserved hypothetical protein	5.2 Similar to unknown proteins from Clostridium difficile	63.44	78.25	48.63	0.62147	-0.686244	0.000162596	0.000687995	1.60909	down
CD630_02560	motA	CD0256	Flagellar motor rotation protein MotA	1.5 Mobility and chemotaxis	608.312	750.115	466.508	0.621915	-0.68521	1.33322e-05	7.23976e-05	1.60794	down
CD630_10360		CD1036	putative N-acetylmuramoyl-L-alanine amidase,autolysin cwp17	1.1 Cell wall	131.849	162.511	101.187	0.622648	-0.683511	3.61372e-05	0.000177356	1.60604	down
CD630_02200	purF	CD0220	Amidophosphoribosyltransferase	2.3 Metabolism of nucleotides and nucleic acids	249.948	308.007	191.888	0.622999	-0.682698	1.98408e-05	0.000103999	1.60514	down
CD630_10810	moeA	CD1081	Molybdenum cofactor biosynthesis protein	2.5 Metabolism of coenzymes and prosthetic groups	86.67	106.71	66.62	0.624309	-0.679668	5.42307e-05	0.00025576	1.60177	down
CD630_27950		CD2795	Cell wall binding protein cwp11	1.1 Cell wall	341.665	420.307	263.024	0.62579	-0.676249	2.14463e-05	0.000111447	1.59798	down
CD630_14830	ssuB	CD1483	ABC-type transport system, sulfonates-family ATP-binding protein	1.2 Transport binding proteins and lipoproteins	87.72	107.86	67.58	0.626553	-0.674492	0.000175547	0.000736769	1.59603	down
CD630_25400		CD2540	Coenzyme A disulfide reductase	4.2 Detoxification	232.463	285.823	179.103	0.626622	-0.674333	1.41897e-05	7.65949e-05	1.59586	down
CD630_02570	motB	CD0257	Flagellar motor rotation protein MotB (Chemotaxis protein MotB)	1.5 Mobility and chemotaxis	488.901	600.367	377.435	0.628674	-0.669616	2.0594e-05	0.000107326	1.59065	down
CD630_16250	vanS	CD1625	Two-component sensor histidine kinase	1.3 Sensors (signal transduction)	214.47	263.31	165.62	0.628992	-0.668885	7.20761e-05	0.000329621	1.58984	down
CD630_02530	fliK	CD0253	Flagellar hook-length control protein FliK	1.5 Mobility and chemotaxis	174.23	213.846	134.613	0.629487	-0.667752	3.66443e-05	0.000179359	1.5886	down
CD630_02540	flgD	CD0254	Basal-body rod modification protein FlgD	1.5 Mobility and chemotaxis	612.082	750.836	473.327	0.6304	-0.66566	2.84429e-05	0.000144084	1.58629	down
CD630_02450	flgB	CD0245	Flagellar basal-body rod protein FlgB	1.5 Mobility and chemotaxis	75.9	93.06	58.73	0.631098	-0.664064	0.000173891	0.000730666	1.58454	down
CD630_36170		CD3617	conserved hypothetical protein	5.2 Similar to unknown proteins from Clostridium difficile	68.13	83.44	52.83	0.63315	-0.659382	0.00020441	0.000847109	1.57941	down
CD630_02510	fliI	CD0251	ATP synthase subunit beta FliI	1.5 Mobility and chemotaxis	1297	1585.46	1008.53	0.636112	-0.652648	3.48526e-05	0.00017175	1.57205	down
CD630_02230	purH	CD0223	Bifunctional purine biosynthesis protein purH [Includes: Phosphoribosylaminoimidazolecarboxamide formyltransferase ; IMP cyclohydrolase]	2.3 Metabolism of nucleotides and nucleic acids	215.54	262.67	168.41	0.641147	-0.641274	7.54088e-05	0.000342269	1.55971	down
CD630_28800	celC	CD2880	PTS system, cellobiose-specific IIA component	1.2 Transport binding proteins and lipoproteins	410.67	500.18	321.15	0.642069	-0.6392	0.000122252	0.000531567	1.55747	down
CD630_30730		CD3073	putative membrane protein	5.2 Similar to unknown proteins from Clostridium difficile	734.01	893.24	574.77	0.643466	-0.636063	4.72808e-05	0.000226223	1.55408	down
CD630_02660	fliA	CD0266	RNA polymerase sigma-28factor for flagellar operon	1.5 Mobility and chemotaxis	108.28	131.75	84.8	0.643643	-0.635667	6.54478e-05	0.00030121	1.55366	down
CD630_33000	engB	CD3300	GTP-binding protein EngB; putative endoglucanase	4.6 Miscellaneous	641.64	779.58	503.69	0.646104	-0.630161	6.36715e-05	0.000295664	1.54774	down
CD630_12800		CD1280	fe-s iron-sulfur cluster assembly protein, nifu family	4.6 Miscellaneous	1691.56	2052.76	1330.37	0.648091	-0.625731	3.78796e-05	0.000184657	1.54299	down
CD630_19580		CD1958	putative 4Fe-4S binding protein; putative ferredoxin; putative dehydrogenase; putative reductase"	2.1.1 Specific pathways	167.6	203.21	131.99	0.649525	-0.622543	0.000203087	0.000842589	1.53959	down
CD630_12870	fur	CD1287	Transcriptional regulator, Fur family	3.5.2 RNA synthesis, regulation	496.214	601.203	391.224	0.650736	-0.619855	3.54129e-05	0.000174274	1.53672	down
CD630_05770		CD0577	conserved hypothetical protein	5.2 Similar to unknown proteins from Clostridium difficile	187.07	226.61	147.53	0.65103	-0.619203	0.000107199	0.000472355	1.53603	down
CD630_21130		CD2113	Two-component sensor histidine kinase	1.3 Sensors (signal transduction)	191.68	232.18	151.19	0.651176	-0.618881	7.31525e-05	0.000333749	1.53568	down
CD630_28420		CD2842	Nitrilase (carbon-nitrogen hydrolase)	4.6 Miscellaneous	1504.67	1821.61	1187.74	0.652028	-0.616995	0.000172414	0.0007253	1.53368	down
CD630_10790		CD1079	Transcriptional regulator, LysR family	3.5.2 RNA synthesis, regulation	179.86	217.44	142.29	0.654387	-0.611783	0.000240675	0.000981673	1.52815	down
CD630_21480		CD2148	putative serine/threonine protein kinase	3.8 Protein modification	159.89	193.11	126.67	0.655947	-0.608348	0.00014702	0.00063093	1.52451	down
CD630_20520		CD2052	putative lipoprotein	1.2 Transport binding proteins and lipoproteins	125.29	151.28	99.31	0.656465	-0.60721	0.000185456	0.000773871	1.52331	down
CD630_35680		CD3568	conserved hypothetical protein	5.2 Similar to unknown proteins from Clostridium difficile	1780.9	2147.1	1414.7	0.658889	-0.601893	8.36273e-05	0.00037441	1.51771	down
CD630_04401		CD0440A	hypothetical protein	4.6 Miscellaneous	859.66	1036.23	683.1	0.659217	-0.601176	0.000101291	0.000447954	1.51695	down
CD630_28820	celF	CD2882	Cellobiose-6-phosphate hydrolase, family 4	2.1.1 Specific pathways	855.22	1029.07	681.37	0.662122	-0.594831	0.000149512	0.000639352	1.5103	down
CD630_35550	coaX	CD3555	Type III pantothenate kinase (Pantothenic acid kinase) (PanK-III)	2.5 Metabolism of coenzymes and prosthetic groups	688.83	828.38	549.27	0.663065	-0.592777	9.76677e-05	0.000432989	1.50815	down
CD630_28810	celG	CD2881	putative cellobiose-phosphate degrading protein	2.1.1 Specific pathways	424.93	510.61	339.26	0.664421	-0.58983	0.000153014	0.000651255	1.50507	down
CD630_02650	flhG	CD0265	Flagellar number regulator FlhG	1.5 Mobility and chemotaxis	180.06	216.33	143.79	0.664679	-0.58927	8.97744e-05	0.000399954	1.50449	down
CD630_36670	yedf	CD3667	selenium metabolism protein yedf	4.2 Detoxification	560.83	673.45	448.2	0.665528	-0.587428	6.51997e-05	0.000300832	1.50257	down
CD630_02550	flgE	CD0255	Flagellar hook protein FlgE (Distal rod protein)	1.5 Mobility and chemotaxis	1016.1	1218.94	813.26	0.667186	-0.583839	0.000160471	0.000681392	1.49883	down
CD630_12790	iscS2	CD1279	Cysteine desulfurase	2.2 Metabolism of amino acids and related molecules	2384.33	2846.1	1922.56	0.675507	-0.565958	0.000176842	0.000739701	1.48037	down
CD630_19750	miaA	CD1975	transfer RNA delta(2)-isopentenylpyrophosphate transferase	3.6 RNA modification	228.9	272.6	185.19	0.679347	-0.557779	0.000193099	0.000804761	1.472	down
CD630_08370		CD0837	putative nitroreductase	2.5 Metabolism of coenzymes and prosthetic groups	408.01	484.09	331.94	0.685699	-0.544353	0.000207852	0.000857448	1.45837	down
CD630_18200	ade	CD1820	adenine deaminase	2.3 Metabolism of nucleotides and nucleic acids	531.56	430.98	632.15	1.46677	0.552646	0.000117273	0.00051238	1.46677	UP
CD630_14840	ssuA	CD1484	ABC-type transport system, alkanesulfonates-family extracellular solute-binding protein	1.2 Transport binding proteins and lipoproteins	1560	1255.76	1864.25	1.48456	0.570036	3.57872e-05	0.000175877	1.48456	UP
CD630_33700		CD3370	putative recombinase Tn916-like, CTn7-Orf1	4.5 Transposon and IS	941.6	756.99	1126.2	1.48773	0.573117	8.24581e-05	0.000369633	1.48773	UP
CD630_11420	rnfB	CD1142	Electron transport complex protein	1.4 Membrane bioenergetics (electron transport chain and ATP synthase)	4739.93	3802.41	5677.45	1.49312	0.57833	3.2196e-05	0.000160404	1.49312	UP
CD630_11370	rnfC	CD1137	Electron transport complex protein	1.4 Membrane bioenergetics (electron transport chain and ATP synthase)	6741.78	5401.83	8081.73	1.49611	0.581215	2.44012e-05	0.000124832	1.49611	UP
CD630_12190		CD1219	conserved hypothetical protein	5.2 Similar to unknown proteins from Clostridium difficile	475.66	380.61	570.72	1.49949	0.58447	0.000128756	0.000557173	1.49949	UP
CD630_36611	rpsR	CD3661A	30S ribosomal protein S18	3.7.1 Protein Synthesis ribosomal proteins	3208.56	2560.16	3856.96	1.50653	0.59123	0.000218745	0.000898295	1.50653	UP
CD630_00910	adk	CD0091	Adenylate kinase	2.3 Metabolism of nucleotides and nucleic acids	4098.67	3268.24	4929.11	1.50818	0.592813	0.000181405	0.000757843	1.50818	UP
CD630_23100	cspD	CD2310	Cold shock protein D	4.1 Adaptation to atypical conditions	657.51	522.6	792.43	1.51632	0.600576	0.000162984	0.000688831	1.51632	UP
CD630_00920	map1	CD0092	Methionine aminopeptidase Map1 (MAP) (Peptidase M)	3.8 Protein modification	6657.3	5288.93	8025.67	1.51745	0.601646	5.22361e-05	0.000247013	1.51745	UP
CD630_09950	serA	CD0995	putative D-3-phosphoglycerate dehydrogenase	2.2 Metabolism of amino acids and related molecules	164.26	130.34	198.17	1.52041	0.604459	9.9294e-05	0.000439661	1.52041	UP
CD630_28490	phnXW	CD2849	Bifunctional phosphonoacetaldehyde hydrolase/aminoethylphosphonate transaminase [Includes: Phosphonoacetaldehyde hydrolase ; 2-aminoethylphosphonate--pyruvate transaminase]	2.6 Metabolism of phosphate	222.28	176.31	268.25	1.52147	0.605464	0.000137472	0.00059206	1.52147	UP
CD630_36620	ssb	CD3662	Single-stranded DNA-binding protein (Helix-destabilizing protein)	3.1 DNA replication	7537.43	5971.28	9103.57	1.52456	0.608392	6.30771e-05	0.000293657	1.52456	UP
CD630_12000		CD1200	conserved hypothetical protein, DUF322 familly	4.1 Adaptation to atypical conditions	388.97	308.08	469.86	1.52512	0.608926	8.05432e-05	0.000362395	1.52512	UP
CD630_34980	spoVB	CD3498	Stage V sporulation protein B	1.8 Sporulation	520.92	412.1	629.74	1.52812	0.611762	0.00020579	0.000850881	1.52812	UP
CD630_11380	rnfD	CD1138	Electron transport complex protein	1.4 Membrane bioenergetics (electron transport chain and ATP synthase)	2345.14	1853.61	2836.68	1.53036	0.613867	1.58303e-05	8.46934e-05	1.53036	UP
CD630_07810		CD0781	putative penicillin-binding protein	1.1 Cell wall	3390.79	2678.34	4103.24	1.53201	0.615426	3.81056e-05	0.000185508	1.53201	UP
CD630_04360		CD0436	putative recombinase Tn1549-like, CTn2-Orf34	4.5 Transposon and IS	958.68	757.19	1160.17	1.5322	0.615609	0.000193303	0.000804761	1.5322	UP
CD630_21380	pyrH	CD2138	Uridylate kinase (UK) (Uridine monophosphate kinase) (UMP kinase) (UMPK)	2.3 Metabolism of nucleotides and nucleic acids	1444.1	1139.33	1748.87	1.535	0.618237	7.35341e-05	0.000335019	1.535	UP
CD630_14140		CD1414	putative oxidoreductase, Fe-S subunit	4.6 Miscellaneous	175.84	138.58	213.11	1.53781	0.620879	0.000135759	0.000585381	1.53781	UP
CD630_00050	gyrB	CD0005	DNA gyrase subunit B	3.4 DNA packaging and segregation	1968.96	1545.49	2392.44	1.54801	0.630418	6.18854e-05	0.00028848	1.54801	UP
CD630_34970		CD3497	Bifunctional protein [Includes: Tetrapyrrole methylase; NTP pyrophosphohydrolase MazG]	2.5 Metabolism of coenzymes and prosthetic groups	1205.62	945.31	1465.93	1.55074	0.632957	7.41316e-05	0.000336894	1.55074	UP
CD630_21370	rrf	CD2137	Ribosome-recycling factor	3.7.5 Protein synthesis, termination	1518.43	1189.45	1847.41	1.55317	0.635216	2.88703e-05	0.000145762	1.55317	UP
CD630_01050	rpsI	CD0105	30S ribosomal protein S9	3.7.1 Protein Synthesis ribosomal proteins	2076.55	1625.89	2527.21	1.55435	0.636316	4.91406e-05	0.000233886	1.55435	UP
CD630_00060	gyrA	CD0006	DNA gyrase subunit A	3.4 DNA packaging and segregation	2627.08	2056.52	3197.63	1.55487	0.636798	6.15973e-05	0.000287507	1.55487	UP
CD630_32410	prdB	CD3241	Proline reductase (selenocysteine)	2.2 Metabolism of amino acids and related molecules	11705.2	9160.34	14250	1.55562	0.637489	0.000207757	0.000857448	1.55562	UP
CD630_12520	ffh	CD1252	Signal recognition particle protein	1.6 Protein secretion	1743.72	1363.33	2124.11	1.55803	0.639724	2.1682e-05	0.00011251	1.55803	UP
CD630_12480	rnc	CD1248	ribonuclease III	3.6 RNA modification	111.45	87.08	135.82	1.55972	0.641283	0.000165083	0.000696079	1.55972	UP
CD630_34870	rho	CD3487	Transcription termination factor Rho	3.5.4. RNA synthesis, termination	1473.55	1150.75	1796.36	1.56103	0.642501	2.07667e-05	0.00010807	1.56103	UP
CD630_29590	atpK	CD2959	V-type ATP synthase subunit K	1.4 Membrane bioenergetics (electron transport chain and ATP synthase)	121.496	94.8456	148.146	1.56197	0.643363	3.35749e-05	0.000166132	1.56197	UP
CD630_24380	cdd	CD2438	Cytidine deaminase (Cytidine aminohydrolase) (CDA)	2.3 Metabolism of nucleotides and nucleic acids	146.98	114.25	179.7	1.57287	0.653396	0.000121155	0.00052743	1.57287	UP
CD630_24670	lepA	CD2467	GTP-binding protein LepA	3.7.4 Protein synthesis, elongation	1235.43	959.438	1511.42	1.57532	0.655641	4.26103e-05	0.000205505	1.57532	UP
CD630_29640		CD2964	putative tRNA-binding protein	3.7.2 Aminoacyl-tRNA synthetases	66.32	51.44	81.2	1.57854	0.658589	0.000176858	0.000739701	1.57854	UP
CD630_07140		CD0714	tetratricopeptide repeat protein	4.6 Miscellaneous	304.13	235.853	372.407	1.57898	0.658988	3.14012e-05	0.00015666	1.57898	UP
CD630_00830	rplX	CD0083	50S ribosomal protein L24	3.7.1 Protein Synthesis ribosomal proteins	3858.12	2991.9	4724.34	1.57904	0.659051	1.31721e-05	7.17435e-05	1.57904	UP
CD630_27550	ptsI	CD2755	PTS system, EI component	1.2 Transport binding proteins and lipoproteins	3162.23	2449.73	3874.72	1.58169	0.661468	4.44649e-06	2.61423e-05	1.58169	UP
CD630_11390	rnfG	CD1139	Electron transport complex protein	1.4 Membrane bioenergetics (electron transport chain and ATP synthase)	2690.97	2081.41	3300.54	1.58573	0.665145	1.91675e-06	1.2032e-05	1.58573	UP
CD630_06290		CD0629	Transcriptional regulator, Crp family	3.5.2 RNA synthesis, regulation	74.97	57.85	92.1	1.59205	0.670884	8.65467e-05	0.000386049	1.59205	UP
CD630_12910	dacF	CD1291	D-alanyl-D-alanine carboxypeptidase (penicillin-binding protein)	1.1 Cell wall	246.69	190.34	303.04	1.5921	0.670929	0.000194907	0.000809578	1.5921	UP
CD630_26580	mraW	CD2658	S-adenosyl-L-methionine-dependent methyltransferase MraW	3.6 RNA modification	105.21	81.14	129.27	1.59317	0.671902	0.000156811	0.000666629	1.59317	UP
CD630_25871	rpoZ	CD2587a	DNA-directed RNA polymerase subunit omega	3.5.3 RNA synthesis, elongation	309.502	238.701	380.303	1.59322	0.671946	1.91065e-05	0.00010088	1.59322	UP
CD630_14100		CD1410	putative hydrolase, HAD superfamily, subfamily	4.6 Miscellaneous	284.82	219.642	349.998	1.59349	0.672192	3.24735e-05	0.000161564	1.59349	UP
CD630_27980		CD2798	Cell wall binding protein cwp9	1.1 Cell wall	90.17	69.33	111	1.60104	0.679008	0.000146816	0.000630804	1.60104	UP
CD630_13200		CD1320	putative peptidase, M16 family	3.8 Protein modification	231.49	177.952	285.028	1.60171	0.679612	2.49778e-05	0.000127422	1.60171	UP
CD630_01210		CD0121	putative thiosulfate sulfurtransferase (rhodanase)	2.7 Metabolism of sulfur	110.31	84.63	136	1.607	0.684366	0.000176345	0.000739261	1.607	UP
CD630_06960		CD0696	putative cation transport protein, Trk family (potassium)	1.2 Transport binding proteins and lipoproteins	189.127	144.745	233.509	1.61324	0.689965	1.67518e-05	8.90971e-05	1.61324	UP
CD630_07520		CD0752	ABC-type transport system, aminoacid-family ATP-binding protein	1.2 Transport binding proteins and lipoproteins	114.56	87.6371	141.483	1.61442	0.691012	2.46565e-05	0.00012596	1.61442	UP
CD630_12240	pupG	CD1224	Purine nucleoside phosphorylase	2.3 Metabolism of nucleotides and nucleic acids	594.959	453.818	736.101	1.62202	0.69779	6.33864e-06	3.60984e-05	1.62202	UP
CD630_06860	rpmI	CD0686	50S ribosomal protein L35	3.7.1 Protein synthesis, ribosomal proteins	1851.94	1411.93	2291.95	1.62328	0.698908	2.72587e-06	1.66494e-05	1.62328	UP
CD630_12500	smc	CD1250	Structural maintenance chromosome protein SMC	3.4 DNA packaging and segregation	428.809	326.177	531.441	1.62931	0.704257	1.04986e-05	5.84116e-05	1.62931	UP
CD630_11400	rnfE	CD1140	Electron transport complex protein	1.4 Membrane bioenergetics (electron transport chain and ATP synthase)	963.118	731.136	1195.1	1.63458	0.708918	7.47253e-07	5.06845e-06	1.63458	UP
CD630_36780	oxaA1	CD3678	Sporulation membrane protein SpoIIIJ	1.8 Sporulation	572.199	433.509	710.89	1.63985	0.713563	5.68856e-06	3.29663e-05	1.63985	UP
CD630_24020		CD2402	putative cell wall hydrolase; phosphatase-associated protein	1.1 Cell wall	353.234	267.494	438.974	1.64106	0.714628	6.11095e-06	3.51331e-05	1.64106	UP
CD630_21290		CD2129	putative membrane-associated peptidase, M50 family	3.8 Protein modification	583.001	441.481	724.521	1.64112	0.714676	4.43301e-06	2.61423e-05	1.64112	UP
CD630_24650		CD2465	putative amino acid/polyamine transporter	1.2 Transport binding proteins and lipoproteins	118.815	89.7877	147.843	1.64658	0.719472	2.20828e-05	0.000114263	1.64658	UP
CD630_14090		CD1409	putative competence-damage inducible protein,CinA family	1.10 Transformation/competence	536.285	403.267	669.302	1.6597	0.73092	3.48546e-06	2.09359e-05	1.6597	UP
CD630_12230	drm	CD1223	Phosphopentomutase (Phosphodeoxyribomutase)	2.3 Metabolism of nucleotides and nucleic acids	687.321	516.503	858.139	1.66144	0.732435	3.55448e-06	2.13151e-05	1.66144	UP
CD630_35570		CD3557	putative peptidase	3.8 Protein modification	119.864	89.9344	149.793	1.66558	0.736024	1.02035e-05	5.68572e-05	1.66558	UP
CD630_17220		CD1722	putative transcriptional regulator	3.5.2 RNA synthesis, regulation	65.15	48.82	81.48	1.66899	0.738974	7.12493e-05	0.000326251	1.66899	UP
CD630_24350	recO	CD2435	DNA repair protein RecO (Recombination protein O)	3.2 DNA restriction/modification and repair	121.141	90.7708	151.512	1.66917	0.739131	2.1915e-05	0.000113557	1.66917	UP
CD630_11650		CD1165	rna-binding protein, yhby family, ribosome associated; RNA binding	3.7.1 Protein Synthesis ribosomal proteins	229.14	171.687	286.594	1.66928	0.739225	3.97088e-06	2.36945e-05	1.66928	UP
CD630_19980		CD1998	Transcriptional regulator, TetR family	3.5.2 RNA synthesis, regulation	947.051	709.557	1184.55	1.66942	0.739343	1.07518e-06	7.11938e-06	1.66942	UP
CD630_07900		CD0790	putative hydrolase, NUDIX hydrolase superfamily	2.3 Metabolism of nucleotides and nucleic acids	1390.52	1040.94	1740.09	1.67165	0.741271	8.24981e-08	6.38479e-07	1.67165	UP
CD630_32190		CD3219	33 kDa chaperonin (Heat shock protein 33 homolog) (HSP33)	3.9 Protein folding	228.938	171.137	286.738	1.67549	0.744586	6.19259e-06	3.53778e-05	1.67549	UP
CD630_30660	xylR	CD3066	Transcriptional regulator, Xylose repressor	3.5.2 RNA synthesis, regulation	169.199	126.456	211.942	1.67601	0.745031	8.56147e-06	4.8077e-05	1.67601	UP
CD630_28060	ruvA	CD2806	Holliday junction ATP-dependent DNA helicase RuvA	3.2 DNA restriction/modification and repair	59.73	44.63	74.84	1.6769	0.745796	0.000101984	0.000450472	1.6769	UP
CD630_18690		CD1869	putative endonuclease relaxase Tn1549-like,CTn5-Orf28	4.5 Transposon and IS	70.02	52.31	87.72	1.67693	0.745819	5.45949e-05	0.000257143	1.67693	UP
CD630_12510	ftsY	CD1251	signal recognition particle receptor	1.6 Protein secretion	754.832	563.874	945.791	1.67731	0.746148	1.21025e-06	7.95557e-06	1.67731	UP
CD630_13210		CD1321	putative sporulation protein	1.8 Sporulation	162.005	120.99	203.02	1.67799	0.74673	2.50802e-06	1.54754e-05	1.67799	UP
CD630_25070		CD2507	conserved hypothetical protein	5.2 Similar to unknown proteins from Clostridium difficile	76.9064	57.3418	96.4709	1.68239	0.750508	3.10887e-05	0.000155393	1.68239	UP
CD630_25140	tdcB	CD2514	Threonine dehydratase II	2.2 Metabolism of amino acids and related molecules	8675.62	6464.58	10886.7	1.68405	0.751933	1.31964e-05	7.17679e-05	1.68405	UP
CD630_16940		CD1694	conserved hypothetical protein	5.2 Similar to unknown proteins from Clostridium difficile	55.19	40.99	69.39	1.69285	0.759456	0.000111179	0.0004887	1.69285	UP
CD630_05820		CD0582	putative pyruvate phosphate dikinase,PEP/pyruvate-binding	2.1.1 Specific pathways	1148.26	850.264	1446.27	1.70096	0.76635	2.00586e-05	0.000104686	1.70096	UP
CD630_05670		CD0567	uncharacterised protein, DegV family	5.2 Similar to unknown proteins from Clostridium difficile	241.067	178.081	304.053	1.70738	0.771784	5.13036e-06	2.98269e-05	1.70738	UP
CD630_28070	ruvC	CD2807	Crossover junction endodeoxyribonuclease RuvC (Holliday junction nuclease RuvC) (Holliday junction resolvase RuvC)	3.2 DNA restriction/modification and repair	55.0144	40.6336	69.3952	1.70783	0.772164	3.00698e-05	0.000151058	1.70783	UP
CD630_13220	dapG	CD1322	Aspartokinase 1	2.2 Metabolism of amino acids and related molecules	752.829	556.032	949.626	1.70786	0.772192	2.75897e-07	1.97881e-06	1.70786	UP
CD630_21150		CD2115	putative copper-transporting P-type ATPase	1.2 Transport binding proteins and lipoproteins	287.86	212.147	363.573	1.71378	0.77718	9.82854e-07	6.56807e-06	1.71378	UP
CD630_06970		CD0697	putative regulator of K+ conductance	1.2 Transport binding proteins and lipoproteins	133.136	97.8287	168.443	1.72182	0.783935	1.13487e-06	7.47365e-06	1.72182	UP
CD630_36540	dnaC	CD3654	Helicase loader ATPase, dnaI	3.1 DNA replication	127.02	93.28	160.76	1.72341	0.785269	4.89799e-05	0.000233428	1.72341	UP
CD630_19340		CD1934	conserved hypothetical protein	5.2 Similar to unknown proteins from Clostridium difficile	46.76	34.33	59.19	1.72415	0.785884	0.000112895	0.000495458	1.72415	UP
CD630_35020	pth	CD3502	Peptidyl-tRNA hydrolase (PTH)	3.6 RNA modification	68.5355	49.896	87.175	1.74713	0.80499	1.99249e-05	0.000104289	1.74713	UP
CD630_18500		CD1850	Transcriptional regulator, AraC family; Tn1549-like, CTn5-Orf6	4.5 Transposon and IS	44.566	32.3887	56.7432	1.75194	0.808956	3.91627e-05	0.000190144	1.75194	UP
CD630_29830		CD2983	putative Helix-Turn-Helix DNA-binding protein	3.5.2 RNA synthesis, regulation	29.58	21.5	37.67	1.75209	0.809079	0.000226843	0.000928391	1.75209	UP
CD630_23880		CD2388	putative peptidoglycan-binding/hydrolysing protein	3.8 Protein modification	1005.99	729.04	1282.93	1.75976	0.815376	7.10894e-08	5.54926e-07	1.75976	UP
CD630_22690	fruABC	CD2269	PTS system, fructose-specific IIABC component	1.2 Transport binding proteins and lipoproteins	88.3617	63.9989	112.725	1.76135	0.816682	2.66254e-06	1.63176e-05	1.76135	UP
CD630_04380		CD0438	conserved hypothetical protein	5.2 Similar to unknown proteins from Clostridium difficile	89.046	64.468	113.624	1.76249	0.817612	7.83224e-07	5.29261e-06	1.76249	UP
CD630_11640	obgE	CD1164	Spo0B-associated GTP-binding protein (obg protein)	1.8 Sporulation	1078.13	777.88	1378.38	1.77197	0.825357	3.69535e-06	2.20867e-05	1.77197	UP
CD630_12490		CD1249	putative radical SAM-superfamily protein	2.2 Metabolism of amino acids and related molecules	196.81	141.936	251.685	1.77323	0.826382	1.80395e-07	1.32803e-06	1.77323	UP
CD630_26540	mraY	CD2654	Phospho-N-acetylmuramoyl-pentapeptide-transferase (UDP-MurNAc-pentapeptide phosphotransferase)	1.1 Cell wall	555.735	400.312	711.158	1.77651	0.829047	1.36258e-07	1.01969e-06	1.77651	UP
CD630_21280	ispG	CD2128	4-hydroxy-3-methylbut-2-en-1-yl diphosphate synthase	2.5 Metabolism of coenzymes and prosthetic groups	173.909	125.007	222.811	1.78239	0.833814	5.54705e-07	3.85632e-06	1.78239	UP
CD630_19970		CD1997	putative proline iminopeptidase (PIP), S33 family	3.8 Protein modification	2956.05	2122.79	3789.31	1.78506	0.835972	6.07422e-09	5.61246e-08	1.78506	UP
CD630_13230	tepA	CD1323	Protein export-enhancing factor, clP protease like	1.2 Transport binding proteins and lipoproteins	345.999	248.215	443.783	1.78789	0.838261	6.18388e-08	4.86913e-07	1.78789	UP
CD630_35600	tilS	CD3560	transfer RNA(Ile)-lysidine synthase (tRNA(Ile)-lysidine synthetase) (tRNA(Ile)-2-lysyl-cytidine synthase)	3.6 RNA modification	368.587	264.415	472.759	1.78794	0.838302	9.68623e-08	7.386e-07	1.78794	UP
CD630_27240		CD2724	putative polysaccharide deacetylase	2.1.1 Specific pathways	98.3683	70.4171	126.319	1.79388	0.84308	3.5842e-06	2.14578e-05	1.79388	UP
CD630_13440		CD1344	putative cell wall biosynthesis protein	1.1 Cell wall	39.358	28.1494	50.5666	1.79637	0.845081	2.2284e-05	0.000115139	1.79637	UP
CD630_18700		CD1870	putative conjugative transposon protein Tn1549-like, CTn5-Orf29	4.5 Transposon and IS	29.95	21.4	38.5	1.79907	0.847248	7.87505e-05	0.000355654	1.79907	UP
CD630_12250	pdp	CD1225	Pyrimidine-nucleoside phosphorylase	2.3 Metabolism of nucleotides and nucleic acids	161.058	114.93	207.186	1.80272	0.850178	2.09776e-07	1.53497e-06	1.80272	UP
CD630_25080		CD2508	Transcriptional regulator, AraC family	3.5.2 RNA synthesis, regulation	128.028	91.3085	164.748	1.8043	0.851443	3.32528e-07	2.36624e-06	1.8043	UP
CD630_07610		CD0761	putative ATP-dependent RNA helicase, type C degradosome	3.6 RNA modification	1133.14	804.283	1462	1.81777	0.862167	9.38005e-08	7.19757e-07	1.81777	UP
CD630_20560		CD2056	putative membrane protein	5.2 Similar to unknown proteins from Clostridium difficile	400.061	283.573	516.548	1.82157	0.865183	4.19458e-08	3.37617e-07	1.82157	UP
CD630_01040	rplM	CD0104	ribosomal protein L13	3.7.1 Protein Synthesis ribosomal proteins	2547.67	1804.47	3290.87	1.82373	0.866895	4.10094e-08	3.31554e-07	1.82373	UP
CD630_00220	fusA1	CD0022	Elongation factor G (EF-G)	3.7.4 Protein synthesis, elongation	3103.94	2196.87	4011	1.82577	0.868508	1.80265e-06	1.14147e-05	1.82577	UP
CD630_25100		CD2510	PTS system, glucose-like IIBC component	1.2 Transport binding proteins and lipoproteins	151.536	107.206	195.867	1.82702	0.869489	5.32634e-08	4.24e-07	1.82702	UP
CD630_30850		CD3085	Alpha-mannosidase	2.1.1 Specific pathways	35.5756	25.0828	46.0685	1.83665	0.87708	1.43656e-05	7.7429e-05	1.83665	UP
CD630_26490		CD2649	conserved hypothetical protein	1.8 Sporulation	81.7695	57.2289	106.31	1.85763	0.893464	6.38953e-07	4.40817e-06	1.85763	UP
CD630_35580	birA	CD3558	BirA bifunctional protein (Includes: biotin operon repressor and biotin--[acetyl-CoA-carboxylase] synthetase)	3.8 Protein modification	29.4	20.56	38.25	1.86041	0.895619	4.51836e-05	0.000217182	1.86041	UP
CD630_20980		CD2098	conserved hypothetical protein	5.2 Similar to unknown proteins from Clostridium difficile	38.5134	26.9255	50.1014	1.86074	0.895878	1.23238e-05	6.72243e-05	1.86074	UP
CD630_17020	thiC	CD1702	Thiamine biosynthesis protein ThiC	2.5 Metabolism of coenzymes and prosthetic groups	28.8869	20.1423	37.6315	1.86828	0.901711	1.19328e-05	6.51895e-05	1.86828	UP
CD630_04320		CD0432	ABC-type transport system, multidrug-family permease Tn1549-like, CTn2-Orf27	4.5 Transposon and IS	37.4784	26.1022	48.8547	1.87167	0.904327	1.68015e-05	8.923e-05	1.87167	UP
CD630_24800		CD2480	putative hydrolase	1.1 Cell wall	799.852	556.945	1042.76	1.87228	0.904798	3.71988e-08	3.02094e-07	1.87228	UP
CD630_12770		CD1277	putative acetyltransferase	4.6 Miscellaneous	47.1017	32.7224	61.481	1.87886	0.909861	6.04607e-06	3.48471e-05	1.87886	UP
CD630_01950		CD0195	putative NCAIR-mutase (PurE)-related protein	2.3 Metabolism of nucleotides and nucleic acids	164.336	114.123	214.548	1.87997	0.910708	1.75486e-08	1.50976e-07	1.87997	UP
CD630_25030		CD2503	putative cation-transporting P-type ATPase	1.2 Transport binding proteins and lipoproteins	204.16	141.555	266.764	1.88452	0.914201	2.74985e-08	2.28964e-07	1.88452	UP
CD630_36470	licA	CD3647	PTS system, lichenan-specific IIA component	1.2 Transport binding proteins and lipoproteins	24.43	16.94	31.93	1.88489	0.914479	4.65329e-05	0.000223235	1.88489	UP
CD630_13060		CD1306	ribosome maturation factor RimP (ribosome assemblyprotein)	3.7.1 Protein Synthesis ribosomal proteins	58.8127	40.6956	76.9298	1.89037	0.918672	3.98457e-06	2.3737e-05	1.89037	UP
CD630_18190		CD1819	putative membrane protein	5.2 Similar to unknown proteins from Clostridium difficile	79.3786	54.9231	103.834	1.89054	0.918796	6.67893e-07	4.59034e-06	1.89054	UP
CD630_32430		CD3243	conserved hypothetical protein	5.2 Similar to unknown proteins from Clostridium difficile	3154.21	2180.86	4127.56	1.89263	0.92039	1.85266e-06	1.16701e-05	1.89263	UP
CD630_29610		CD2961	uncharacterised protein	5.2 Similar to unknown proteins from Clostridium difficile	129.454	89.4966	169.411	1.89294	0.920626	2.41068e-08	2.02586e-07	1.89294	UP
CD630_16570		CD1657	Bi-functional glycine dehydrogenase/aminomethyl transferase protein	2.2 Metabolism of amino acids and related molecules	1000	688.591	1311.42	1.90449	0.929406	3.0323e-05	0.000152119	1.90449	UP
CD630_35160	spoVG	CD3516	Regulator required for spore cortex synthesis	1.8 Sporulation	1647.72	1132.65	2162.8	1.90951	0.933202	1.18119e-10	1.43566e-09	1.90951	UP
CD630_11840	fabF	CD1184	3-oxoacyl-[acyl-carrier-protein] synthase 2	2.4 Metabolism of lipids	5124.82	3514.28	6735.37	1.91657	0.938527	3.70648e-10	4.09295e-09	1.91657	UP
CD630_32860		CD3286	putative sodium:phosphate symporter	1.2 Transport binding proteins and lipoproteins	431.922	295.911	567.933	1.91927	0.940557	7.35261e-09	6.65778e-08	1.91927	UP
CD630_05890		CD0589	conserved hypothetical protein	5.2 Similar to unknown proteins from Clostridium difficile	117.737	80.3814	155.092	1.92946	0.948193	2.78226e-08	2.31132e-07	1.92946	UP
CD630_35010	mfd	CD3501	Transcription-repair coupling factor (TRCF ATP-dependent helicase mfd)	3.5.2 RNA synthesis, regulation	406.959	277.015	536.904	1.93818	0.954702	2.91495e-09	2.82298e-08	1.93818	UP
CD630_14710		CD1471	putative membrane protein	1.2 Transport binding proteins and lipoproteins	323.058	219.282	426.834	1.94651	0.960888	1.65217e-09	1.63056e-08	1.94651	UP
CD630_32440	prdA	CD3244	D-proline reductase proprotein prdA	2.2 Metabolism of amino acids and related molecules	27248.7	18428.1	36069.4	1.95731	0.96887	1.57636e-07	1.1724e-06	1.95731	UP
CD630_11820	fabG	CD1182	3-oxoacyl-[acyl-carrier-protein] reductase (3-ketoacyl-acyl carrier protein reductase) / 3-oxoacyl-[acyl-carrier protein] reductase (3-ketoacyl-acyl carrier protein reductase)	2.4 Metabolism of lipids	1462.67	987.246	1938.1	1.96314	0.973164	4.06951e-10	4.4531e-09	1.96314	UP
CD630_01440	prfB	CD0144	Peptide chain release factor 2 (RF-2)	3.7.5 Protein synthesis, termination	790.74	532.402	1049.08	1.97046	0.978533	4.95878e-10	5.36141e-09	1.97046	UP
CD630_00200		CD0020	conserved hypothetical protein	5.2 Similar to unknown proteins from Clostridium difficile	27.9192	18.7545	37.0839	1.97734	0.98356	3.26515e-05	0.000162005	1.97734	UP
CD630_11810	fabD	CD1181	Malonyl CoA-acyl carrier protein transacylase (MCT)	2.4 Metabolism of lipids	2318.2	1556.63	3079.77	1.97849	0.984398	1.23435e-10	1.49526e-09	1.97849	UP
CD630_01430	secA1	CD0143	Protein translocase subunit SecA1	1.6 Protein secretion	3576.95	2396.57	4757.33	1.98506	0.989179	6.21408e-11	7.8423e-10	1.98506	UP
CD630_23900		CD2390	Transcriptional regulator, beta-lactams repressor	3.5.2 RNA synthesis, regulation	163.11	109.258	216.961	1.98577	0.989697	1.05236e-08	9.31939e-08	1.98577	UP
CD630_32210		CD3221	putative peptidase, M20D family	3.8 Protein modification	541.412	362.544	720.28	1.98674	0.990404	3.79064e-10	4.17316e-09	1.98674	UP
CD630_20860		CD2086	putative NAD(P)H-dependent FMN reductase	4.2 Detoxification	25.3313	16.9583	33.7043	1.98749	0.990945	4.8698e-06	2.8495e-05	1.98749	UP
CD630_23960		CD2396	uncharacterised protein	5.2 Similar to unknown proteins from Clostridium difficile	227.003	151.929	302.077	1.98827	0.991517	8.04565e-10	8.37395e-09	1.98827	UP
CD630_34580		CD3458	putative membrane protein	1.2 Transport/binding proteins and lipoproteins	1556.37	1040.44	2072.3	1.99176	0.994044	2.68618e-06	1.64347e-05	1.99176	UP
CD630_20870		CD2087	putative xanthine dehydrogenase	2.3 Metabolism of nucleotides and nucleic acids	52.6226	35.1374	70.1079	1.99525	0.99657	9.39253e-08	7.19757e-07	1.99525	UP
CD630_25120		CD2512	PTS system, glucose-like IIA component	1.2 Transport binding proteins and lipoproteins	61.7175	41.1732	82.2618	1.99795	0.998518	9.06561e-09	8.06773e-08	1.99795	UP
CD630_01960		CD0196	Fragment of conserved hypothetical protein,DUF111 family	5.2 Similar to unknown proteins from Clostridium difficile	175.476	117.041	233.911	1.99853	0.99894	1.06634e-09	1.08796e-08	1.99853	UP
CD630_10720		CD1072	putative aminopeptidase I, M18 family	2.2 Metabolism of amino acids and related molecules	594.22	395.841	792.599	2.00232	1.00167	1.30149e-10	1.55577e-09	2.00232	UP
CD630_20620		CD2062	conserved hypothetical protein	5.2 Similar to unknown proteins from Clostridium difficile	83.7171	55.6722	111.762	2.0075	1.0054	2.08572e-08	1.75685e-07	2.0075	UP
CD630_11520	mrdB	CD1152	Rod shape-determining protein MrdB	1.1 Cell wall	1107.12	735.34	1478.9	2.01119	1.00805	3.137e-11	4.07248e-10	2.01119	UP
CD630_04330		CD0433	ABC-type transport system, multidrug-family permease Tn1549-like, CTn2-Orf28	4.5 Transposon and IS	76.7862	50.9894	102.583	2.01185	1.00852	9.66521e-09	8.58025e-08	2.01185	UP
CD630_15111		CD1511a	conserved hypothetical protein	5.2 Similar to unknown proteins from Clostridium difficile	28.6615	19.0244	38.2986	2.01313	1.00944	3.44047e-05	0.000169773	2.01313	UP
CD630_12760		CD1276	putative replication-associated recombination protein a rara	3.3 DNA recombination	67.2732	44.4899	90.0565	2.0242	1.01735	1.22905e-07	9.33253e-07	2.0242	UP
CD630_23840		CD2384	putative diguanylate cyclase signaling protein	1.3 Sensors (signal transduction)	34.2644	22.6296	45.8991	2.02827	1.02025	5.93475e-06	3.42834e-05	2.02827	UP
CD630_26530	murD	CD2653	UDP-N-acetylmuramoylalanine--D-glutamate ligase (UDP-N-acetylmuramoyl-L-alanyl-D-glutamate synthetase) (D-glutamic acid-adding enzyme)	1.1 Cell wall	601.283	396.045	806.521	2.03644	1.02605	1.53772e-10	1.81421e-09	2.03644	UP
CD630_09010	opuCC	CD0901	ABC-type transport system, glycine betaine/carnitine/choline permease	1.2 Transport binding proteins and lipoproteins	1617.23	1061.95	2172.51	2.04578	1.03265	1.05512e-10	1.29109e-09	2.04578	UP
CD630_24090		CD2409	conserved hypothetical protein	5.2 Similar to unknown proteins from Clostridium difficile	30.038	19.6453	40.4306	2.05803	1.04126	3.24175e-06	1.96348e-05	2.05803	UP
CD630_26480		CD2648	conserved hypothetical protein	1.8 Sporulation	92.6972	60.4086	124.986	2.06901	1.04894	9.31007e-10	9.57985e-09	2.06901	UP
CD630_11530	mgsA	CD1153	Methylglyoxal synthase (MGS)	4.1 Adaptation to atypical conditions	332.286	215.846	448.725	2.07891	1.05583	6.10361e-11	7.75548e-10	2.07891	UP
CD630_19960		CD1996	Transcriptional regulator, AraC family	3.5.2 RNA synthesis, regulation	32.7012	21.2355	44.1669	2.07986	1.05649	1.82978e-06	1.15461e-05	2.07986	UP
CD630_09000	opuCA	CD0900	ABC-type transport system, glycine betaine/carnitine/choline ATP-binding protein	1.2 Transport binding proteins and lipoproteins	1353.72	878.123	1829.32	2.08322	1.05882	5.2031e-12	7.50822e-11	2.08322	UP
CD630_12290		CD1229	putative peptidoglycan glycosyltransferase	1.1 Cell wall	110.986	71.8691	150.102	2.08855	1.0625	6.03183e-08	4.77015e-07	2.08855	UP
CD630_32070		CD3207	putative multi antimicrobial extrusion protein,MatE family	1.2 Transport binding proteins and lipoproteins	341.808	221.247	462.369	2.08983	1.06339	1.59493e-10	1.87559e-09	2.08983	UP
CD630_04341		CD0434A	putative conjugative transposon protein Tn1549-like, CTn2-Orf30	4.5 Transposon and IS	12.48	8.06	16.89	2.09553	1.06732	0.000150928	0.000643887	2.09553	UP
CD630_35950		CD3595	Aminopeptidase	3.8 Protein modification	382.6	247.031	518.168	2.09758	1.06873	5.31063e-12	7.63298e-11	2.09758	UP
CD630_11800	fabK	CD1180	Enoyl-(Acyl-carrier-protein) reductase II	2.4 Metabolism of lipids	3444.43	2223.9	4664.96	2.09765	1.06877	1.44247e-12	2.19521e-11	2.09765	UP
CD630_08640		CD0864	Maltose-6'-phosphate glucosidase (EC:3.2.1.122)	2.1.1 Specific pathways	43.1517	27.8607	58.4426	2.09767	1.06879	6.29853e-08	4.94865e-07	2.09767	UP
CD630_03890	bglA	CD0389	6-phospho-beta-glucosidase, bglA, EC 3.2.1.86	2.1 Metabolism of carbohydrates and related molecules	2624.11	1691.49	3556.72	2.10272	1.07226	1.28872e-07	9.70424e-07	2.10272	UP
CD630_25090		CD2509	putative glycoside hydrolase, family 4	2.1.1 Specific pathways	275.498	177.262	373.734	2.10838	1.07613	3.38313e-09	3.24171e-08	2.10838	UP
CD630_04340		CD0434	putative drug/sodium antiporter, MATE family,Tn1549-like, CTn2-Orf29	4.5 Transposon and IS	111.032	71.3148	150.748	2.11384	1.07987	5.70889e-11	7.30657e-10	2.11384	UP
CD630_05810		CD0581	Transcriptional regulator, TetR family	3.5.2 RNA synthesis, regulation	159.775	102.412	217.138	2.12024	1.08423	2.24572e-06	1.3952e-05	2.12024	UP
CD630_32370	prdF	CD3237	Proline racemase	2.2 Metabolism of amino acids and related molecules	10730.3	6842.05	14618.6	2.13658	1.09531	1.97387e-08	1.67041e-07	2.13658	UP
CD630_07890		CD0789	conserved hypothetical protein	5.2 Similar to unknown proteins from Clostridium difficile	788.389	501.823	1074.95	2.1421	1.09903	1.08463e-13	1.89783e-12	2.1421	UP
CD630_11770	fapR	CD1177	Transcriptional regulator, DeoR family	3.5.2 RNA synthesis, regulation	871.627	553.409	1189.85	2.15003	1.10436	2.66507e-12	3.9561e-11	2.15003	UP
CD630_16220		CD1622	peptidase propeptide and ypeb domain protein	1.9 Germination	124.66	79.1136	170.206	2.15141	1.10529	1.22459e-11	1.64276e-10	2.15141	UP
CD630_21020		CD2102	putative Na(+)/H(+) antiporter	1.2 Transport binding proteins and lipoproteins	338.074	213.995	462.152	2.15964	1.11079	6.70292e-12	9.41007e-11	2.15964	UP
CD630_11790	fabH	CD1179	3-oxoacyl-[acyl-carrier-protein] synthase 3	2.4 Metabolism of lipids	2338.71	1477.93	3199.49	2.16485	1.11427	4.00551e-13	6.59452e-12	2.16485	UP
CD630_22700	fruK	CD2270	Fructose 1-phosphate kinase	2.1.1 Specific pathways	14.7098	9.29292	20.1267	2.16581	1.1149	2.92655e-05	0.000147222	2.16581	UP
CD630_11780	plsX	CD1178	Fatty acid/phospholipid synthesis protein PlsX	2.4 Metabolism of lipids	1581.68	998.297	2165.07	2.16876	1.11687	6.06551e-13	9.63565e-12	2.16876	UP
CD630_13170		CD1317	uncharacterised protein DegV family	2.4 Metabolism of lipids	136.181	85.741	186.621	2.17656	1.12205	1.29026e-10	1.5522e-09	2.17656	UP
CD630_04490		CD0449	Na+/H+ antiporter, NhaA family	1.2 Transport binding proteins and lipoproteins	15.53	9.76	21.3	2.18238	1.1259	5.29996e-05	0.00025028	2.18238	UP
CD630_07850		CD0785	ABC-type transport system, ATP-binding protein	1.2 Transport binding proteins and lipoproteins	233.614	146.577	320.651	2.18759	1.12934	1.35e-10	1.59794e-09	2.18759	UP
CD630_01510	rimI	CD0151	ribosomal-protein-alanine N-acetyltransferase; ribosomal protein S18 acetyltransferase	3.8 Protein modification	144.866	90.8345	198.897	2.18966	1.13071	1.70471e-11	2.25345e-10	2.18966	UP
CD630_24411		CD2441A	PhoH-like protein	2.6 Metabolism of phosphate	144.147	90.2059	198.088	2.19595	1.13485	4.21939e-10	4.58938e-09	2.19595	UP
CD630_03320	bclA1	CD0332	putative exosporium glycoprotein	1.8 Sporulation	20.6906	12.9344	28.4468	2.19932	1.13706	1.12244e-06	7.40526e-06	2.19932	UP
CD630_32360		CD3236	putative membrane protein	1.2 Transport binding proteins and lipoproteins	3816.96	2386.04	5247.89	2.19942	1.13712	2.91998e-11	3.80438e-10	2.19942	UP
CD630_01160		CD0116	2-ketoisovalerate ferredoxin reductase (ferredoxin/flavodoxin oxidoreductase,alpha subunit, TPP binding)	2.1.1 Specific pathways	25072.3	15664.5	34480.2	2.20116	1.13827	0.000216226	0.000889969	2.20116	UP
CD630_26550	murF	CD2655	UDP-N-acetylmuramoyl-tripeptide--D-alanyl-D-alanine ligase (UDP-MurNAc-pentapeptide synthetase) (D-alanyl-D-alanine-adding enzyme)	1.1 Cell wall	198.836	124.112	273.56	2.20414	1.14022	1.19122e-11	1.60992e-10	2.20414	UP
CD630_19390	accB	CD1939	Acetyl-CoA carboxylase subunit	2.4 Metabolism of lipids	1197.54	746.37	1648.71	2.20897	1.14338	1.50268e-13	2.57948e-12	2.20897	UP
CD630_30870		CD3087	Transcriptional regulator, RpiR family	3.5.2 RNA synthesis, regulation	35.017	21.8175	48.2165	2.20999	1.14404	4.69031e-07	3.29231e-06	2.20999	UP
CD630_01520	gcp	CD0152	putative O-sialoglycoprotein endopeptidase	4.1 Adaptation to atypical conditions	519.737	323.615	715.858	2.21207	1.1454	2.52968e-13	4.26162e-12	2.21207	UP
CD630_15431		CD1543A	conserved hypothetical protein	5.2 Similar to unknown proteins from Clostridium difficile	58.3225	36.2009	80.4441	2.22216	1.15196	2.0198e-10	2.3078e-09	2.22216	UP
CD630_19380	accC	CD1938	Acetyl-CoA carboxylase subunit	2.4 Metabolism of lipids	1674.31	1037.86	2310.76	2.22647	1.15476	2.41611e-13	4.08932e-12	2.22647	UP
CD630_32390	prdE	CD3239	Proline reductase PrdE	2.2 Metabolism of amino acids and related molecules	3107.17	1923.21	4291.13	2.23123	1.15784	1.77325e-10	2.0685e-09	2.23123	UP
CD630_32380		CD3238	proline reductase prdE-like	2.2 Metabolism of amino acids and related molecules	4636.25	2866.15	6406.34	2.23517	1.16039	1.24818e-09	1.25931e-08	2.23517	UP
CD630_23920		CD2392	putative tRNA-binding protein	3.6 RNA modification	51.3345	31.731	70.938	2.23561	1.16067	1.09714e-09	1.11312e-08	2.23561	UP
CD630_29680	dpaA	CD2968	dipicolinate synthase, A chain	1.8 Sporulation	24.7033	15.2678	34.1389	2.23601	1.16093	8.87309e-07	5.96259e-06	2.23601	UP
CD630_11490	minC	CD1149	Cell division regulator (septum placement)	1.7 Cell division	1777.35	1097.55	2457.15	2.23875	1.1627	2.07863e-14	3.94177e-13	2.23875	UP
CD630_03880	bglF	CD0388	PTS system, beta-glucoside-specific IIABC component	1.2 Transport binding proteins and lipoproteins	3778.67	2331.21	5226.13	2.2418	1.16466	4.39213e-08	3.51241e-07	2.2418	UP
CD630_21990		CD2199	putative ferredoxin/flavodoxin oxidoreductase,alpha subunit	2.1.1 Specific pathways	11.3543	6.98838	15.7201	2.24947	1.16958	2.91495e-05	0.000146842	2.24947	UP
CD630_14030		CD1403	putative synthetase (NRPS)	4.3 Antibiotic production - possibly!	160.401	98.6217	222.179	2.25284	1.17175	1.01507e-09	1.04153e-08	2.25284	UP
CD630_26320		CD2632	putative GTP-binding protein EngA	3.7.1 Protein synthesis, ribosomal proteins	934.048	574.274	1293.82	2.25297	1.17183	3.82384e-14	7.06631e-13	2.25297	UP
CD630_11500	minD	CD1150	Septum site-determining protein MinD (Cell division inhibitor MinD	1.7 Cell division	3188.58	1960.05	4417.1	2.25357	1.17221	5.50112e-15	1.12571e-13	2.25357	UP
CD630_04460	oraE	CD0446	D-ornithine aminomutase E component	2.2 Metabolism of amino acids and related molecules	32.745	20.1171	45.3728	2.25543	1.1734	8.21433e-08	6.38462e-07	2.25543	UP
CD630_09940		CD0994	putative 3-phospho-serine-pyruvate aminotransferase	2.2 Metabolism of amino acids and related molecules	500.433	307.386	693.48	2.25606	1.1738	1.12397e-14	2.21251e-13	2.25606	UP
CD630_00580	tuf1	CD0058	Elongation factor EFTu/EF1A	3.7.4 Protein synthesis, elongation	817.972	501.593	1134.35	2.2615	1.17728	2.05225e-14	3.91223e-13	2.2615	UP
CD630_00570	sigH	CD0057	RNA polymerase factor sigma-70	3.5.1 RNA synthesis, initiation	512.961	314.228	711.694	2.2649	1.17945	3.52219e-14	6.57596e-13	2.2649	UP
CD630_22460	cspC	CD2246	Subtilisin-like serine germination related protease	1.9 Germination	392.709	239.675	545.742	2.27701	1.18714	5.10751e-14	9.29618e-13	2.27701	UP
CD630_32400	prdD	CD3240	Proline reductase PrdD	2.2 Metabolism of amino acids and related molecules	4208.48	2568.08	5848.87	2.27752	1.18747	2.23591e-11	2.93423e-10	2.27752	UP
CD630_03830		CD0383	putative cell-division FtsK/SpoIIIE-family protein Tn916-like, CTn1-Orf28	4.5 Transposon and IS	70.5822	42.9568	98.2077	2.2862	1.19295	6.39786e-12	9.08747e-11	2.2862	UP
CD630_22480		CD2248	conserved hypothetical protein	5.2 Similar to unknown proteins from Clostridium difficile	267.462	162.431	372.494	2.29325	1.19739	9.00698e-15	1.8124e-13	2.29325	UP
CD630_01550	hpdA	CD0155	putative 4-hydroxyphenylacetate decarboxylase,activating subunit HpdA; putative glycyl-radical activating family protein	2.2 Metabolism of amino acids and related molecules	240.843	145.558	336.127	2.30923	1.20741	4.28341e-14	7.83561e-13	2.30923	UP
CD630_17380		CD1738	Two-component sensor histidine kinase	1.3 Sensors (signal transduction)	60.3808	36.4176	84.3439	2.31602	1.21165	1.31432e-10	1.56594e-09	2.31602	UP
CD630_20840		CD2084	putative peptidase, M20 family	3.8 Protein modification	14.0646	8.48171	19.6476	2.31647	1.21192	1.56088e-05	8.37558e-05	2.31647	UP
CD630_33900		CD3390	putative conjugative transposon protein DUF961 family Tn196-like, CTn7-Orf29	4.5 Transposon and IS	21.8652	13.1141	30.6163	2.33461	1.22318	9.39937e-08	7.19757e-07	2.33461	UP
CD630_07880		CD0788	putative GTP-binding protein, HflX type, Ras.	3.7.1 Protein synthesis, ribosomal proteins	373.675	224.014	523.337	2.33619	1.22415	1.05895e-14	2.09591e-13	2.33619	UP
CD630_30860	mngA	CD3086	PTS system, 2-O-a-mannosyl-D-glycerate-specific IIABC component	1.2 Transport binding proteins and lipoproteins	53.0383	31.7789	74.2977	2.33796	1.22525	2.68642e-09	2.61564e-08	2.33796	UP
CD630_01490		CD0149	P-loop ATPase	4.6 Miscellaneous	61.9319	37.0403	86.8236	2.34403	1.22899	6.12388e-11	7.75548e-10	2.34403	UP
CD630_18620		CD1862	putative DNA/RNA helicase Tn1549-like,CTn5-Orf21	4.5 Transposon and IS	273.339	163.124	383.555	2.35131	1.23347	2.41076e-15	5.32425e-14	2.35131	UP
CD630_01450		CD0145	putative S1 RNA-binding domain-containing protein (transcriptional accessory protein Tex)	3.5.2 RNA synthesis, regulation	384.343	229.283	539.403	2.35256	1.23423	3.71094e-14	6.89282e-13	2.35256	UP
CD630_32960		CD3296	putative pilus assembly ATPase	1.5 Mobility and chemotaxis	57.9223	34.4573	81.3873	2.36197	1.23999	4.66027e-06	2.73131e-05	2.36197	UP
CD630_03740		CD0374	putative ATPase Tn916-like, CTn1-Orf19	4.5 Transposon and IS	38.3143	22.7378	53.8908	2.3701	1.24495	2.17439e-10	2.47662e-09	2.3701	UP
CD630_08340	icd	CD0834	Isocitrate dehydrogenase NAD-dependent	2.1.3 TCA cycle	201.559	119.579	283.538	2.37113	1.24558	2.61919e-06	1.60792e-05	2.37113	UP
CD630_11510	minE	CD1151	Cell division topological specificity factor	1.7 Cell division	992.951	588.92	1396.98	2.37211	1.24617	2.74045e-16	6.84544e-15	2.37211	UP
CD630_01780		CD0178	putative ATP binding protein	4.6 Miscellaneous	9.59	5.66	13.51	2.38693	1.25515	9.50272e-05	0.000422317	2.38693	UP
CD630_03810		CD0381	putative replication initiation factor Tn916-like, CTn1-Orf26	4.5 Transposon and IS	25.5196	15.0174	36.0219	2.39868	1.26224	1.91629e-08	1.63538e-07	2.39868	UP
CD630_19090	eutP	CD1909	Ethanolamine utilization protein	2.2 Metabolism of amino acids and related molecules	20.5414	12.0796	29.0032	2.401	1.26364	5.58567e-07	3.87573e-06	2.401	UP
CD630_01500	yeaZ	CD0150	tRNA threonylcarbamoyl adenosine modification protein YeaZ	3.6 RNA modification	85.3458	49.9199	120.772	2.41931	1.2746	8.4963e-12	1.16567e-10	2.41931	UP
CD630_07650	srlEa	CD0765	PTS system, sorbitol-specific IIB N-terminal component (Glucitol)	1.2 Transport binding proteins and lipoproteins	8.92	5.21	12.64	2.4261	1.27864	7.39027e-05	0.000336276	2.4261	UP
CD630_17390		CD1739	Two-component response regulator	1.3 Sensors (signal transduction)	68.9192	40.2213	97.6171	2.427	1.27917	8.897e-12	1.21604e-10	2.427	UP
CD630_31220		CD3122	Transcriptional regulator, ArsR family	3.5.2 RNA synthesis, regulation	11.1961	6.4908	15.9015	2.44985	1.29269	1.9448e-05	0.000102242	2.44985	UP
CD630_32870		CD3287	putative oxidoreductase, FAD dependent	2.4 Metabolism of lipids	325.058	188.279	461.837	2.45294	1.29451	7.02008e-16	1.64044e-14	2.45294	UP
CD630_02990	rbsK	CD0299	Ribokinase, pfkB family	2.1.1 Specific pathways	52.6844	30.4268	74.942	2.46302	1.30043	5.03145e-10	5.40768e-09	2.46302	UP
CD630_19370	accD	CD1937	Acetyl-CoA carboxylase subunit beta	2.4 Metabolism of lipids	1038.33	598.132	1478.54	2.47193	1.30563	1.17882e-16	3.02815e-15	2.47193	UP
CD630_26300	gpsA	CD2630	Glycerol-3-phosphate dehydrogenase (NAD(P)+)(NAD(P)H-dependent glycerol-3-phosphate dehydrogenase)	2.4 Metabolism of lipids	1443.46	827.027	2059.88	2.49071	1.31656	4.43767e-18	1.35215e-16	2.49071	UP
CD630_23820		CD2382	putative pyridoxal phosphate-dependent transferase	2.2 Metabolism of amino acids and related molecules	237.963	136.081	339.846	2.49739	1.32042	3.0381e-09	2.92659e-08	2.49739	UP
CD630_19360	accA	CD1936	Acetyl-coenzyme A carboxylase carboxyltransferase subunit alpha	2.4 Metabolism of lipids	1289.68	736.591	1842.77	2.50176	1.32294	3.0725e-17	8.36736e-16	2.50176	UP
CD630_22100		CD2210	ABC-type transport system, multidrug-family ATP-binding/permease	1.2 Transport binding proteins and lipoproteins	748.725	427.318	1070.13	2.5043	1.32441	9.70437e-07	6.50912e-06	2.5043	UP
CD630_32200		CD3220	putative methyltransferase	4.6 Miscellaneous	30.6545	17.4606	43.8483	2.51127	1.32842	3.64369e-09	3.47302e-08	2.51127	UP
CD630_22490		CD2249	putative ATPase	3.8 Protein modification	147.411	83.7181	211.104	2.52161	1.33434	9.13069e-16	2.10646e-14	2.52161	UP
CD630_12140	spo0A	CD1214	Stage 0 sporulation protein A	1.8 Sporulation	3020.32	1709.95	4330.69	2.53264	1.34064	1.17429e-18	4.05073e-17	2.53264	UP
CD630_01640		CD0164	putative membrane protein	4.6 Miscellaneous	8.02	4.54	11.5	2.53304	1.34087	7.97021e-05	0.000359056	2.53304	UP
CD630_32080		CD3208	Transcriptional regulator, MarR family	3.5.2 RNA synthesis, regulation	152.908	85.9906	219.825	2.55638	1.3541	5.76645e-15	1.17338e-13	2.55638	UP
CD630_24420	spoIV	CD2442	Stage IV sporulation protein	1.8 Sporulation	67.8586	38.112	97.6052	2.56101	1.35671	4.591e-10	4.97863e-09	2.56101	UP
CD630_08330	acnB	CD0833	Aconitate hydratase (Citrate hydro-lyase)	2.1.3 TCA cycle	359.991	202.083	517.899	2.5628	1.35772	5.79795e-06	3.35466e-05	2.5628	UP
CD630_32950		CD3295	putative type II secretion system protein	1.5 Mobility and chemotaxis	7.7	4.32	11.09	2.56713	1.36016	0.000133988	0.000578432	2.56713	UP
CD630_17230		CD1723	putative acyltransferase	2.4 Metabolism of lipids	88.6247	49.6245	127.625	2.57181	1.36279	1.32064e-14	2.5717e-13	2.57181	UP
CD630_33910		CD3391	putative conjugative transposon protein DUF961 family Tn916-like, CTn7-Orf30	4.5 Transposon and IS	20.5284	11.4819	29.575	2.57578	1.36501	1.91893e-08	1.63538e-07	2.57578	UP
CD630_26310		CD2631	putative membrane protein, UPF0078 family	2.4 Metabolism of lipids	849.299	474.224	1224.37	2.58184	1.3684	2.30359e-19	9.06915e-18	2.58184	UP
CD630_24080		CD2408	putative multidrug efflux pump	1.2 Transport binding proteins and lipoproteins	446.71	249.409	644.01	2.58214	1.36857	3.70274e-18	1.1662e-16	2.58214	UP
CD630_24070		CD2407	putative multidrug efflux pump	1.2 Transport binding proteins and lipoproteins	1375.92	767.892	1983.96	2.58364	1.36941	9.50625e-20	4.00368e-18	2.58364	UP
CD630_17670	gapB	CD1767	Glyceraldehyde-3-phosphate dehydrogenase (GAPDH)	2.1.2 Main glycolytic pathways	60.6734	33.8197	87.527	2.58805	1.37187	2.04338e-13	3.49109e-12	2.58805	UP
CD630_20780		CD2078	putative S-adenosylhomocysteine deaminase	2.2 Metabolism of amino acids and related molecules	13.0179	7.25422	18.7816	2.58906	1.37243	2.61258e-06	1.60658e-05	2.58906	UP
CD630_24060		CD2406	putative lipoprotein	1.2 Transport binding proteins and lipoproteins	429.871	239.526	620.216	2.58934	1.37259	1.14505e-18	3.98787e-17	2.58934	UP
CD630_20630		CD2063	conserved hypothetical protein	5.2 Similar to unknown proteins from Clostridium difficile	147.074	81.7217	212.426	2.59939	1.37817	2.47039e-16	6.21372e-15	2.59939	UP
CD630_24050		CD2405	Transcriptional regulator, MarR family	3.5.2 RNA synthesis, regulation	29.0788	16.1046	42.0529	2.61123	1.38473	3.46041e-09	3.30702e-08	2.61123	UP
CD630_32201		CD3220A	Small acid-soluble spore protein	1.8 Sporulation	46.5557	25.7665	67.345	2.61367	1.38608	6.46787e-12	9.15102e-11	2.61367	UP
CD630_01460		CD0146	putative metallo-dependent amidohydrolase	2.1.1 Specific pathways	415.42	229.841	600.998	2.61484	1.38672	4.44246e-18	1.35215e-16	2.61484	UP
CD630_23830		CD2383	Transcriptional regulator, sigma-54-dependent	3.5.2 RNA synthesis, regulation	251.143	138.852	363.434	2.61742	1.38815	1.1144e-16	2.93979e-15	2.61742	UP
CD630_08520		CD0852	Transcriptional regulator, MarR family	3.5.2 RNA synthesis, regulation	9.51	5.23	13.79	2.63671	1.39874	5.86343e-05	0.000274384	2.63671	UP
CD630_03720		CD0372	putative cell wall hydrolase Tn916-like,CTn1-Orf17	4.5 Transposon and IS	13.27	7.28	19.26	2.6456	1.4036	7.62248e-05	0.00034554	2.6456	UP
CD630_10320		CD1032	conserved hypothetical protein, cellulase family	1.1 Cell wall	15.377	8.41619	22.3377	2.65413	1.40824	1.79364e-06	1.13775e-05	2.65413	UP
CD630_22110		CD2211	ABC-type transport system, multidrug-family ATP-binding/permease	1.2 Transport binding proteins and lipoproteins	892.964	487.799	1298.13	2.6612	1.41208	1.81485e-10	2.10686e-09	2.6612	UP
CD630_26510	murG	CD2651	UDP-N-acetylglucosamine--N-acetylmuramyl-(pentapeptide) pyrophosphoryl-undecaprenol N-acetylglucosamine transferase	1.1 Cell wall	1746.34	950.864	2541.81	2.67316	1.41854	5.69836e-20	2.51701e-18	2.67316	UP
CD630_04440	ortB	CD0444	2-amino-4-ketopentanoate thiolase beta subunit	2.2 Metabolism of amino acids and related molecules	14.0067	7.60362	20.4097	2.68421	1.4245	1.66925e-07	1.2364e-06	2.68421	UP
CD630_01540	hpdC	CD0154	putative 4-hydroxyphenylacetate decarboxylase,regulatory subunit HpdC	2.2 Metabolism of amino acids and related molecules	71.2854	38.4577	104.113	2.70721	1.43681	2.56534e-15	5.59738e-14	2.70721	UP
CD630_01530	hpdB	CD0153	putative 4-hydroxyphenylacetate decarboxylase,catalytic subunit HpdB	2.2 Metabolism of amino acids and related molecules	796.34	429.353	1163.33	2.70949	1.43802	4.2296e-21	2.32116e-19	2.70949	UP
CD630_26520	spoVE	CD2652	Cell division/stage V sporulation protein spoVE	1.8 Sporulation	1184.95	638.662	1731.25	2.71074	1.43868	2.6296e-20	1.2722e-18	2.71074	UP
CD630_06900		CD0690	putative nucleotide phosphodiesterase	2.3 Metabolism of nucleotides and nucleic acids	32.6329	17.5588	47.707	2.71699	1.44201	1.31516e-09	1.3232e-08	2.71699	UP
CD630_01632		CD0163B	uncharacterised protein, Clostridium only, peptide maturation system acyl carrier-related protein	3.8 Protein modification	69.966	37.6095	102.322	2.72065	1.44395	2.89418e-15	6.23971e-14	2.72065	UP
CD630_08060		CD0806	Transcriptional regulator, sigma-54-dependent	3.5.2 RNA synthesis, regulation	37.663	20.1615	55.1645	2.73613	1.45214	5.03252e-12	7.29111e-11	2.73613	UP
CD630_23861		CD2386A	conserved hypothetical protein	5.2 Similar to unknown proteins from Clostridium difficile	16.97	9.08	24.85	2.73678	1.45248	7.11816e-05	0.000326251	2.73678	UP
CD630_32880		CD3288	conserved hypothetical protein	5.2 Similar to unknown proteins from Clostridium difficile	65.1321	34.4931	95.7712	2.77653	1.47328	7.24595e-09	6.57765e-08	2.77653	UP
CD630_32890		CD3289	conserved hypothetical protein	5.2 Similar to unknown proteins from Clostridium difficile	178.311	93.7101	262.912	2.80558	1.4883	3.58301e-16	8.76869e-15	2.80558	UP
CD630_19300		CD1930	putative exported protein (Metallo-beta-lactamase domain)	5.2 Similar to unknown proteins from Clostridium difficile	50.68	26.58	74.78	2.81339	1.49231	5.59879e-05	0.000262339	2.81339	UP
CD630_08320	aksA	CD0832	Trans-homoaconitate synthase	2.1.1 Specific pathways	101.76	53.3287	150.191	2.81632	1.49381	3.65112e-05	0.00017895	2.81632	UP
CD630_21980		CD2198	putative ferredoxin/flavodoxin oxidoreductase,beta subunit	2.1.1 Specific pathways	7.79327	4.07758	11.509	2.8225	1.49697	1.52712e-05	8.20656e-05	2.8225	UP
CD630_05730		CD0573	putative membrane protein	5.2 Similar to unknown proteins from Clostridium difficile	71.1453	36.9328	105.358	2.85269	1.51232	1.05317e-14	2.09591e-13	2.85269	UP
CD630_31820		CD3182	putative D-aminoacylase	2.2 Metabolism of amino acids and related molecules	174.536	90.2216	258.851	2.86906	1.52058	2.1684e-19	8.6307e-18	2.86906	UP
CD630_20570		CD2057	conserved hypothetical protein	5.2 Similar to unknown proteins from Clostridium difficile	14.1676	7.28639	21.0488	2.88878	1.53046	1.68191e-07	1.24324e-06	2.88878	UP
CD630_11540		CD1154	Transcriptional regulator, PadR family	3.5.2 RNA synthesis, regulation	6.18	3.16	9.2	2.91139	1.54171	0.000168377	0.000709143	2.91139	UP
CD630_10940		CD1094	putative RNA polymerase sigma factor Tn1549-like,CTn4-Orf31	4.5 Transposon and IS	21.9512	11.2143	32.6881	2.91486	1.54343	1.07112e-05	5.9503e-05	2.91486	UP
CD630_13500		CD1350	ABC-type transport system, lantibiotic/multidrug-family permease	1.2 Transport binding proteins and lipoproteins	11.6022	5.92126	17.2832	2.91883	1.54539	1.24914e-06	8.19638e-06	2.91883	UP
CD630_00210	pycA	CD0021	Pyruvate carboxylase	2.1.2 Main glycolytic pathways	1806.73	921.953	2691.5	2.91935	1.54565	6.70422e-08	5.25599e-07	2.91935	UP
CD630_03710		CD0371	putative conjugative transposon protein Tn916-like, CTn1-Orf16	4.5 Transposon and IS	10.344	5.25577	15.4322	2.93623	1.55397	3.34053e-07	2.37243e-06	2.93623	UP
CD630_06490		CD0649	putative peptidase, S9 family	3.8 Protein modification	7.26533	3.68154	10.8491	2.94689	1.55919	3.73481e-05	0.000182311	2.94689	UP
CD630_03000	rbsB	CD0300	ABC-type transport system, ribose-specific extracellular solute-binding protein	1.2 Transport binding proteins and lipoproteins	67.53	34.13	100.93	2.95722	1.56424	5.91231e-05	0.000276315	2.95722	UP
CD630_20830		CD2083	D-hydantoinase (Dihydropyrimidinase)	2.3 Metabolism of nucleotides and nucleic acids	10.9936	5.50733	16.4799	2.99236	1.58128	2.86993e-07	2.05432e-06	2.99236	UP
CD630_22300		CD2230	putative formate/nitrite transporter	1.2 Transport binding proteins and lipoproteins	6.38	3.18	9.58	3.01258	1.591	6.98943e-05	0.000321265	3.01258	UP
CD630_22120		CD2212	Transcriptional regulator, MarR family	3.5.2 RNA synthesis, regulation	108.773	54.1324	163.413	3.01877	1.59396	4.82386e-13	7.83107e-12	3.01877	UP
CD630_18780		CD1878	putative sigma factor Tn1549-like, CTn5-Orf38	4.5 Transposon and IS	37.2316	18.4661	55.997	3.03243	1.60047	2.39986e-12	3.59185e-11	3.03243	UP
CD630_32600	phoU	CD3260	Phosphate uptake regulator, PhoU	1.2 Transport binding proteins and lipoproteins	5.78	2.86	8.7	3.04196	1.605	6.37744e-05	0.000295763	3.04196	UP
CD630_03850		CD0385	putative conjugative transposon protein DUF961 family Tn916-like, CTn1-Orf30	4.5 Transposon and IS	20.6415	10.1899	31.0931	3.05136	1.60945	2.46785e-10	2.77595e-09	3.05136	UP
CD630_01630		CD0163	conserved hypothetical protein, possible peptide maturation system	3.8 Protein modification	8.48733	4.16478	12.8099	3.07577	1.62095	7.39197e-06	4.18339e-05	3.07577	UP
CD630_31800		CD3180	putative purine permease	1.2 Transport binding proteins and lipoproteins	115.698	56.7058	174.689	3.08063	1.62322	5.64019e-21	3.04479e-19	3.08063	UP
CD630_22520	kamA	CD2252	L-lysine 2,3-aminomutase (KAM) (LAM)	2.2 Metabolism of amino acids and related molecules	278.345	136.318	420.373	3.08376	1.62469	1.1477e-12	1.76892e-11	3.08376	UP
CD630_10921		CD1092A	putative conjugative transposon protein Tn1549-like, CTn4-Orf32	4.5 Transposon and IS	9.81	4.74	14.88	3.13924	1.65042	0.00021465	0.000884484	3.13924	UP
CD630_31810		CD3181	putative amidohydrolase	3.8 Protein modification	94.7477	45.5582	143.937	3.15941	1.65965	4.01864e-20	1.89033e-18	3.15941	UP
CD630_20850	dpaL	CD2085	Diaminopropionate ammonia-lyase	2.2 Metabolism of amino acids and related molecules	78.1153	37.4907	118.74	3.16719	1.6632	2.38931e-19	9.30545e-18	3.16719	UP
CD630_03130		CD0313	putative K/Mg/Cd/Cu/Zn/Na/Ca/Na/H-transportingP-type ATPase	1.2 Transport binding proteins and lipoproteins	279.567	133.39	425.744	3.19172	1.67433	1.27401e-26	1.00314e-24	3.19172	UP
CD630_07420		CD0742	putative ethanolamine transporter	1.2 Transport binding proteins and lipoproteins	5.65384	2.69388	8.6138	3.19754	1.67696	3.99674e-05	0.000193791	3.19754	UP
CD630_31830		CD3183	putative peptidase, M20 family	3.8 Protein modification	128.895	61.0455	196.745	3.22293	1.68837	7.2603e-22	4.24142e-20	3.22293	UP
CD630_15310		CD1531	Two-component response regulator	1.3 Sensors (signal transduction)	8.73067	4.13121	13.3301	3.22669	1.69005	2.08321e-06	1.30093e-05	3.22669	UP
CD630_05530		CD0553	putative RNA methyltransferase	3.6 RNA modification	106.517	50.3998	162.635	3.2269	1.69015	5.71633e-21	3.04479e-19	3.2269	UP
CD630_21120		CD2112	uncharacterised protein	5.2 Similar to unknown proteins from Clostridium difficile	6.78	3.2	10.35	3.23437	1.69349	0.00024301	0.00099008	3.23437	UP
CD630_23800	iorB	CD2380	Indole pyruvate ferredoxin/flavodoxin oxidoreductase	2.2 Metabolism of amino acids and related molecules	105.188	49.4679	160.908	3.25278	1.70167	3.28784e-08	2.70589e-07	3.25278	UP
CD630_18630		CD1863	putative single-strand DNA-binding protein Tn1549-like, CTn5-Orf22	4.5 Transposon and IS	10.405	4.87883	15.9312	3.26537	1.70725	8.53813e-08	6.59384e-07	3.26537	UP
CD630_22410	nanE	CD2241	N-acetylmannosamine-6-phosphate 2-epimerase	2.1.1 Specific pathways	35.772	16.6512	54.8928	3.29662	1.72099	7.24384e-06	4.10598e-05	3.29662	UP
CD630_03120		CD0312	Transcriptional regulator, ArsR family	3.5.2 RNA synthesis, regulation	8.00211	3.70946	12.2948	3.31444	1.72876	1.39766e-06	9.07226e-06	3.31444	UP
CD630_32940		CD3294	putative type IV pilin PilA	1.5 Mobility and chemotaxis	12.4568	5.72307	19.1904	3.35317	1.74553	8.10743e-09	7.2686e-08	3.35317	UP
CD630_24290		CD2429	putative flavodoxin/ferredoxin oxidoreductase alpha subunit	2.1.1 Specific pathways	56.77	25.87	87.67	3.38887	1.7608	5.0872e-05	0.000241176	3.38887	UP
CD630_22380		CD2238	conserved hypothetical protein	5.2 Similar to unknown proteins from Clostridium difficile	7.91653	3.60342	12.2297	3.3939	1.76295	1.00141e-06	6.66748e-06	3.3939	UP
CD630_36370		CD3637	putative NADPH-dependent FMN reductase	4.2 Detoxification	34.6835	15.7583	53.6087	3.40193	1.76635	1.92852e-05	0.000101676	3.40193	UP
CD630_07410	glpK1	CD0741	Glycerol kinase (GK) [EC:2.7.1.30]	2.4 Metabolism of lipids	7.76452	3.51362	12.0154	3.41967	1.77386	1.43736e-06	9.28009e-06	3.41967	UP
CD630_10330	mnaA	CD1033	UDP-N-acetylglucosamine 2-epimerase (UDP-GlcNAc-2-epimerase)	1.1 Cell wall	28.4512	12.8007	44.1017	3.44525	1.78461	2.02333e-14	3.87752e-13	3.44525	UP
CD630_13970		CD1397	conserved hypothetical protein	4.6 Miscellaneous	40.9155	18.2404	63.5905	3.48625	1.80167	1.12209e-05	6.15789e-05	3.48625	UP
CD630_31130		CD3113	putative amidohydrolase	3.8 Protein modification	43.8792	19.5178	68.2405	3.49632	1.80584	3.11368e-19	1.18713e-17	3.49632	UP
CD630_03730		CD0373	putative membrane protein Tn916-like,CTn1-Orf18	4.5 Transposon and IS	77.4542	34.3919	120.517	3.50421	1.80909	3.51255e-16	8.65472e-15	3.50421	UP
CD630_23810	iorA	CD2381	Indole pyruvate ferredoxin/flavodoxin oxidoreductase	2.2 Metabolism of amino acids and related molecules	351.568	154.782	548.354	3.54275	1.82487	2.46347e-10	2.77595e-09	3.54275	UP
CD630_36350		CD3635	conserved hypothetical protein	5.2 Similar to unknown proteins from Clostridium difficile	48.0587	21.1372	74.9803	3.54732	1.82673	1.75992e-06	1.12029e-05	3.54732	UP
CD630_31120		CD3112	putative peptidase, M20D family	3.8 Protein modification	41.0895	18.0363	64.1428	3.55631	1.83038	5.58166e-18	1.64364e-16	3.55631	UP
CD630_20820		CD2082	Amidohydrolase	2.3 Metabolism of nucleotides and nucleic acids	14.6886	6.38766	22.9895	3.59905	1.84762	1.27112e-10	1.53467e-09	3.59905	UP
CD630_28410		CD2841	putative amidohydrolase	4.6 Miscellaneous	15.5475	6.72646	24.3686	3.62279	1.8571	2.47438e-08	2.0664e-07	3.62279	UP
CD630_05570		CD0557	putative uridine kinase	2.3 Metabolism of nucleotides and nucleic acids	439.761	188.496	691.026	3.66601	1.87421	2.44448e-30	2.45942e-28	3.66601	UP
CD630_01620		CD0162	putative radical SAM-family protein	3.8 Protein modification	13.8831	5.94351	21.8227	3.67168	1.87644	6.73338e-10	7.04864e-09	3.67168	UP
CD630_05560		CD0556	putative sugar isomerase / endonuclease	2.1.1 Specific pathways	100.244	42.7158	157.773	3.69354	1.885	9.31636e-25	7.02997e-23	3.69354	UP
CD630_22370		CD2237	conserved hypothetical protein	5.2 Similar to unknown proteins from Clostridium difficile	15.1802	6.46082	23.8997	3.69917	1.8872	6.12177e-06	3.51396e-05	3.69917	UP
CD630_22010		CD2201	Transporter, Major Facilitator Superfamily (MFS)	1.2 Transport binding proteins and lipoproteins	3.95	1.67	6.23	3.73054	1.89938	9.64228e-05	0.000427994	3.73054	UP
CD630_04420	ord	CD0442	2,4-diaminopentanoate dehydrogenase, EC:1.4.1.12	2.2 Metabolism of amino acids and related molecules	7.56946	3.19467	11.9442	3.73881	1.90258	2.21734e-07	1.61919e-06	3.73881	UP
CD630_10680		CD1068	putative polysaccharide biosynthesis/sporulation protein	1.8 Sporulation	8.81265	3.71559	13.9097	3.74361	1.90443	1.39152e-05	7.53376e-05	3.74361	UP
CD630_24270		CD2427	putative flavodoxin/ferredoxin oxidoreductase gamma subunit	2.1.1 Specific pathways	12.62	5.31	19.94	3.75518	1.90888	0.000107789	0.000474377	3.75518	UP
CD630_04230		CD0423	putative DNA/RNA helicase Tn1549-like,CTn2-Orf18	4.5 Transposon and IS	263.649	110.792	416.506	3.75935	1.91048	1.29777e-32	1.46891e-30	3.75935	UP
CD630_01250		CD0125	putative cell wall endopeptidase	1.1 Cell wall	307.168	128.875	485.462	3.76694	1.91339	9.65667e-08	7.379e-07	3.76694	UP
CD630_10340		CD1034	putative mannosyl-glycoprotein endo-beta-N-acetylglucosamidase	1.1 Cell wall	16.1133	6.76042	25.4662	3.76696	1.9134	1.7761e-10	2.0685e-09	3.76696	UP
CD630_03050		CD0305	putative glutamate carboxypeptidase	2.2 Metabolism of amino acids and related molecules	17.7797	7.42794	28.1315	3.78725	1.92115	1.76966e-06	1.12451e-05	3.78725	UP
CD630_19650		CD1965	putative permease	1.2 Transport binding proteins and lipoproteins	68.1511	28.2127	108.09	3.83124	1.93781	1.31964e-24	9.55947e-23	3.83124	UP
CD630_12590	brnQ-1	CD1259	Branched chain amino acid transport carrier protein	1.2 Transport binding proteins and lipoproteins	55.0473	22.7517	87.3429	3.83897	1.94072	2.85243e-14	5.3531e-13	3.83897	UP
CD630_21410		CD2141	Serine-type D-Ala-D-Ala carboxypeptidase	1.1 Cell wall	9.80816	3.98781	15.6285	3.91907	1.97051	1.45609e-06	9.36762e-06	3.91907	UP
CD630_05540	sip2	CD0554	Signal peptidase type I	1.6 Protein secretion	515.191	208.611	821.771	3.93925	1.97792	7.8468e-35	1.09312e-32	3.93925	UP
CD630_11180		CD1118	putative conjugative transposon protein Tn1549-like, CTn4-Orf1	4.5 Transposon and IS	3.71	1.5	5.92	3.94667	1.98063	0.000114076	0.000499486	3.94667	UP
CD630_32770		CD3277	PTS system, mannose/fructose/sorbose IIC component	1.2 Transport binding proteins and lipoproteins	3.02	1.2	4.84	4.03333	2.01197	0.000152211	0.000648596	4.03333	UP
CD630_31780		CD3178	D-hydantoinase (Dihydropyrimidinase)	2.3 Metabolism of nucleotides and nucleic acids	56.365	22.2402	90.4898	4.06874	2.02458	8.12331e-19	2.85657e-17	4.06874	UP
CD630_19350	spoVS	CD1935	Stage V sporulation protein S	1.8 Sporulation	2104.96	822.311	3387.61	4.11962	2.04251	3.43532e-40	7.31926e-38	4.11962	UP
CD630_31770		CD3177	putative xanthine dehydrogenase	2.3 Metabolism of nucleotides and nucleic acids	82.0493	32.0107	132.088	4.12637	2.04487	6.80011e-22	4.16669e-20	4.12637	UP
CD630_18930		CD1893	putative oligonucleotide binding regulator	3.7.2 Aminoacyl-tRNA synthetases	35.1878	13.6079	56.7677	4.17167	2.06062	2.00511e-06	1.25432e-05	4.17167	UP
CD630_32480		CD3248	Polysaccharide deacetylase	2.1.1 Specific pathways	15.5077	5.88855	25.1268	4.26707	2.09325	1.94597e-05	0.000102242	4.26707	UP
CD630_03020	rbsC	CD0302	ABC-type transport system, ribose-specific permease	1.2 Transport binding proteins and lipoproteins	52.62	19.84	85.4	4.30444	2.10582	0.000122849	0.000533525	4.30444	UP
CD630_24040		CD2404	DNA topoisomerase type IA	3.4 DNA packaging and segregation	241.924	90.1475	393.701	4.3673	2.12674	3.83351e-36	5.7854e-34	4.3673	UP
CD630_05710		CD0571	uncharacterised protein	5.2 Similar to unknown proteins from Clostridium difficile	28.3412	10.465	46.2175	4.4164	2.14287	8.22966e-15	1.66524e-13	4.4164	UP
CD630_05720		CD0572	putative sporulation protein (YtxC like)	1.8 Sporulation	10.2576	3.74218	16.773	4.48215	2.16419	2.26327e-05	0.000116774	4.48215	UP
CD630_11080		CD1108	putative conjugative transposon protein Tn916-like, CTn1-Orf16	4.5 Transposon and IS	5.42447	1.96488	8.88406	4.52142	2.17678	7.28294e-07	4.94912e-06	4.52142	UP
CD630_15430	azoR	CD1543	putative FMN-dependent NADH-azoreductase	4.2 Detoxification	10.56	3.82	17.3	4.5288	2.17913	0.000145322	0.000625126	4.5288	UP
CD630_01480		CD0148	hypothetical protein (Clostridium only)	5.2 Similar to unknown proteins from Clostridium difficile	69.9845	25.23	114.739	4.54774	2.18515	1.88153e-28	1.70373e-26	4.54774	UP
CD630_13980		CD1398	putative peptidase, M20D family	3.8 Protein modification	34.7136	12.4948	56.9324	4.55649	2.18792	5.66762e-08	4.49193e-07	4.55649	UP
CD630_18530		CD1853	putative membrane protein Tn1549-like,CTn5-Or	4.5 Transposon and IS	5.31127	1.89876	8.72379	4.59448	2.1999	6.06906e-07	4.19507e-06	4.59448	UP
CD630_16950		CD1695	putative symporter protein	1.2 Transport binding proteins and lipoproteins	339.294	121.2	557.388	4.59891	2.20129	3.01778e-42	7.28693e-40	4.59891	UP
CD630_04240		CD0424	putative nucleic acid-binding protein Tn1549-like, CTn2-Orf19	4.5 Transposon and IS	8.48787	3.01737	13.9584	4.626	2.20976	6.68869e-09	6.13328e-08	4.626	UP
CD630_17400		CD1740	Glycine/sarcosine/betaine reductase complex,protein B, alpha and beta subunits	2.2 Metabolism of amino acids and related molecules	26.3219	9.31577	43.3281	4.65105	2.21756	5.63733e-17	1.51247e-15	4.65105	UP
CD630_01610		CD0161	ABC-type transport system, multidrug-family ATP-binding protein	1.2 Transport binding proteins and lipoproteins	15.615	5.4462	25.7838	4.73427	2.24314	4.28685e-15	9.0801e-14	4.73427	UP
CD630_01060	cwlD	CD0106	Germination-specific N-acetylmuramoyl-L-alanine amidase, Autolysin	1.9 Germination	41.5334	14.3066	68.7602	4.80618	2.26489	1.75196e-18	5.94684e-17	4.80618	UP
CD630_03030	argE	CD0303	Acetylornithine deacetylase ArgE	2.2 Metabolism of amino acids and related molecules	60.29	20.64	99.94	4.84205	2.27562	5.22396e-05	0.000247013	4.84205	UP
CD630_03040		CD0304	uncharacterised protein, DUF1355 family, COG5426	5.2 Similar to unknown proteins from Clostridium difficile	70.3179	23.9371	116.699	4.87521	2.28547	1.46225e-05	7.86965e-05	4.87521	UP
CD630_19660		CD1966	putative acyl-CoA thioesterase	2.4 Metabolism of lipids	58.3168	19.78	96.8537	4.89655	2.29177	9.88494e-29	9.18032e-27	4.89655	UP
CD630_32470	prdC	CD3247	putative electron transfer protein	1.4 Membrane bioenergetics (electron transport chain and ATP synthase)	8158.92	2760.73	13557.1	4.9107	2.29593	2.52447e-52	1.14296e-49	4.9107	UP
CD630_35640	spoIIR	CD3564	Pro-sigma(E) endopeptidase (stage II sporulation)	1.8 Sporulation	10.0266	3.39066	16.6626	4.91426	2.29697	3.77311e-09	3.55891e-08	4.91426	UP
CD630_30320		CD3032	putative aminotransferase	2.2 Metabolism of amino acids and related molecules	9.90352	3.33629	16.4708	4.93685	2.30359	6.64289e-10	6.97407e-09	4.93685	UP
CD630_28000		CD2800	putative membrane protein	5.2 Similar to unknown proteins from Clostridium difficile	37.9363	12.7435	63.129	4.95382	2.30854	1.00499e-12	1.55559e-11	4.95382	UP
CD630_21840		CD2184	Fragment of N-acetylmuramoyl-L-alanine amidase (cell wall hydrolase)	4.6 Miscellaneous	8.45534	2.75485	14.1558	5.13851	2.36135	1.59491e-08	1.3787e-07	5.13851	UP
CD630_11090		CD1109	DNA-methyltransferase, cytosine-N4-specific;Tn1549-like, CTn4-Orf10	4.5 Transposon and IS	2.18	0.71	3.65	5.14085	2.36201	0.000162411	0.000687995	5.14085	UP
CD630_17410		CD1741	Fragment of selenoprotein B,glycine/betaine/sarcosine/D-proline reductase family (sarcosine reductase)	4.6 Miscellaneous	28.4175	9.25252	47.5825	5.14266	2.36251	6.78091e-11	8.52793e-10	5.14266	UP
CD630_11670		CD1167	putative integrase/recombinase	3.3 DNA recombination	26.1369	8.41033	43.8636	5.21544	2.38279	4.98275e-07	3.47736e-06	5.21544	UP
CD630_11150		CD1115	putative conjugative transfer protein Tn1549-like, CTn4-Orf4	4.5 Transposon and IS	7.52454	2.41744	12.6316	5.22522	2.38549	5.51026e-10	5.83572e-09	5.22522	UP
CD630_13490		CD1349	ABC-type transport system, lantibiotic/multidrug-family ATP-binding protein	1.2 Transport binding proteins and lipoproteins	11.4135	3.61397	19.213	5.3163	2.41042	5.54503e-13	8.92627e-12	5.3163	UP
CD630_13190		CD1319	putative polysaccharide deacetylase, YlxY-like	2.1.1 Specific pathways	46.2345	14.4892	77.9798	5.38191	2.42812	1.30825e-07	9.8309e-07	5.38191	UP
CD630_35670		CD3567	spore coat protein	1.8 Sporulation	346.136	108.047	584.225	5.40714	2.43487	8.06613e-07	5.44051e-06	5.40714	UP
CD630_36360		CD3636	putative membrane protein	5.2 Similar to unknown proteins from Clostridium difficile	10.4199	3.23106	17.6087	5.44983	2.44621	2.1165e-06	1.31718e-05	5.44983	UP
CD630_14860		CD1486	putative lipoprotein, poss ribosome recycling factor	3.7.4 Protein synthesis, termination	7.17	2.18	12.16	5.57798	2.47974	7.80387e-05	0.00035332	5.57798	UP
CD630_10670		CD1067	exosporium cysteine rich protein	1.8 Sporulation	375.891	112.904	638.878	5.65862	2.50045	4.12534e-13	6.76108e-12	5.65862	UP
CD630_10630		CD1063	conserved hypothetical protein	5.2 Similar to unknown proteins from Clostridium difficile	5.27298	1.55919	8.98677	5.76373	2.527	2.54127e-06	1.56539e-05	5.76373	UP
CD630_24291		CD2429a	putative 4Fe-4S ferredoxin, iron-sulfur binding domain protein, delta subunit	2.1.1 Specific pathways	4.81402	1.41318	8.21487	5.81305	2.5393	1.64728e-06	1.0513e-05	5.81305	UP
CD630_32900		CD3290	conserved hypothetical protein	5.2 Similar to unknown proteins from Clostridium difficile	340.152	98.211	582.093	5.92696	2.56729	4.62389e-45	1.52252e-42	5.92696	UP
CD630_36380		CD3638	conserved hypothetical protein	5.2 Similar to unknown proteins from Clostridium difficile	38.9138	11.1303	66.6973	5.99239	2.58313	6.08295e-08	4.8001e-07	5.99239	UP
CD630_06710		CD0671	putative enzyme, glyoxalase family	4.6 Miscellaneous	12.5345	3.57544	21.4936	6.01146	2.58771	5.40309e-10	5.76629e-09	6.01146	UP
CD630_18560		CD1856	putative hydrolase Tn1549-like, CTn5-Orf12	4.5 Transposon and IS	12.788	3.59081	21.9851	6.12261	2.61415	1.55503e-16	3.93869e-15	6.12261	UP
CD630_15951		CD1595A	Ferredoxin	2.1.1 Specific pathways	182.632	49.5857	315.678	6.3663	2.67046	3.11558e-10	3.46154e-09	6.3663	UP
CD630_19670		CD1967	uncharacterised protein	5.2 Similar to unknown proteins from Clostridium difficile	79.6743	21.4576	137.891	6.4262	2.68397	2.66394e-32	2.92388e-30	6.4262	UP
CD630_15750		CD1575	putative g5 domain protein	1.1 Cell wall	6.00107	1.60149	10.4007	6.49438	2.69919	4.88504e-06	2.85381e-05	6.49438	UP
CD630_32340		CD3234	conserved hypothetical protein	2.2 Metabolism of amino acids and related molecules	66.7203	17.6508	115.79	6.56003	2.7137	6.74327e-14	1.20911e-12	6.56003	UP
CD630_32760		CD3276	PTS system, mannose/fructose/sorbose IID component	1.2 Transport binding proteins and lipoproteins	3.32887	0.87384	5.7839	6.61895	2.7266	3.09387e-06	1.87705e-05	6.61895	UP
CD630_28680		CD2868	putative oxidoreductase	2.2 Metabolism of amino acids and related molecules	5.5692	1.42945	9.70895	6.79209	2.76385	6.20717e-09	5.70619e-08	6.79209	UP
CD630_09020		CD0902	putative cation efflux protein	4.2 Detoxification	6.8372	1.74818	11.9262	6.82207	2.77021	9.21151e-11	1.13871e-09	6.82207	UP
CD630_16770		CD1677	putative membrane protein	5.2 Similar to unknown proteins from Clostridium difficile	6.6602	1.70223	11.6182	6.82527	2.77089	4.75678e-09	4.44048e-08	6.82527	UP
CD630_18570		CD1857	putative cell wall hydrolase Tn1549-like,CTn5-Orf13	4.5 Transposon and IS	7.65838	1.93789	13.3789	6.90383	2.7874	7.07139e-12	9.88902e-11	6.90383	UP
CD630_24310		CD2431	putative nitrite/sulphite reductase	2.7 Metabolism of sulfur	5.99387	1.46077	10.527	7.20647	2.84929	2.73058e-06	1.66501e-05	7.20647	UP
CD630_32510		CD3251	putative dehydrogenase	2.1.1 Specific pathways	4.66353	1.13557	8.19149	7.21357	2.85071	3.44505e-07	2.43711e-06	7.21357	UP
CD630_19050		CD1905	Site-specific recombinase, resolvase family	3.3 DNA recombination	6.20533	1.47317	10.9375	7.42444	2.89228	1.11243e-05	6.11416e-05	7.42444	UP
CD630_12340		CD1234	putative phage protein	4.4 Phage-related functions	5.3265	1.23259	9.42041	7.64278	2.9341	4.97008e-09	4.6158e-08	7.64278	UP
CD630_20000	isp	CD2000	Intracellular serine protease	4.1 Adaptation to atypical conditions	12.6083	2.90729	22.3093	7.67357	2.9399	1.24515e-07	9.41529e-07	7.67357	UP
CD630_33490	bclA3	CD3349	Exosporium glycoprotein BclA3	1.8 Sporulation	119.067	26.7046	211.43	7.91736	2.98502	3.78322e-58	2.74056e-55	7.91736	UP
CD630_19040		CD1904	ABC-type transport system, permease	1.2 Transport binding proteins and lipoproteins	4.61546	1.02716	8.20377	7.98685	2.99763	5.01655e-06	2.92592e-05	7.98685	UP
CD630_14160		CD1416	putative membrane protein DUF606 superfamily	5.2 Similar to unknown proteins from Clostridium difficile	7.07	1.55	12.6	8.12903	3.02308	4.70661e-05	0.000225494	8.12903	UP
CD630_16780		CD1678	putative membrane protein	5.2 Similar to unknown proteins from Clostridium difficile	4.88369	1.05258	8.7148	8.27948	3.04954	9.03048e-06	5.05539e-05	8.27948	UP
CD630_03140		CD0314	putative membrane protein (SNARE like domain)	5.2 Similar to unknown proteins from Clostridium difficile	6.93	1.49	12.38	8.30872	3.05463	0.00011299	0.000495458	8.30872	UP
CD630_26360		CD2636	putative membrane protein	1.8 Sporulation	11.7003	2.38756	21.013	8.80105	3.13768	4.02324e-06	2.3928e-05	8.80105	UP
CD630_11100		CD1110	putative hydrolase Tn1549-like, CTn4-Orf9	4.5 Transposon and IS	4.30036	0.874014	7.7267	8.84047	3.14412	7.69403e-09	6.93229e-08	8.84047	UP
CD630_07700	spoIIAA	CD0770	Anti-sigma F factor antagonist	3.5.2 RNA synthesis, regulation	216.249	43.8566	388.64	8.86161	3.14757	5.2623e-34	6.57243e-32	8.86161	UP
CD630_19000		CD1900	conserved hypothetical protein	5.2 Similar to unknown proteins from Clostridium difficile	24.4185	4.92992	43.907	8.90624	3.15482	2.38626e-29	2.27448e-27	8.90624	UP
CD630_21500		CD2150	putative endonuclease/exonuclease/phosphatase	2.3 Metabolism of nucleotides and nucleic acids	2.5	0.5	4.49	8.98	3.16672	9.40564e-05	0.000418516	8.98	UP
CD630_12450		CD1245	conserved hypothetical protein	5.2 Similar to unknown proteins from Clostridium difficile	1.69	0.33	3.06	9.27273	3.21299	0.000223646	0.000916343	9.27273	UP
CD630_07710	spoIIAB	CD0771	Anti-sigma F factor (Stage II sporulation protein AB)"	3.5.2 RNA synthesis, regulation	819.617	158.615	1480.62	9.33464	3.22259	9.76195e-56	5.89296e-53	9.33464	UP
CD630_35410	spmB	CD3541	Spore maturation protein B	1.8 Sporulation	7.06051	1.36333	12.7577	9.35771	3.22616	7.48931e-06	4.23187e-05	9.35771	UP
CD630_07720	sigF	CD0772	RNA polymerase sigma-F factor	3.5.1 RNA synthesis, initiation	1194.13	229.154	2159.1	9.42204	3.23604	2.93454e-49	1.06289e-46	9.42204	UP
CD630_07600		CD0760	putative Ca2+/Na+ antiporter	1.2 Transport binding proteins and lipoproteins	12.846	2.35196	23.34	9.92364	3.31087	8.06006e-11	1.00667e-09	9.92364	UP
CD630_35512		CD3551B	conserved hypothetical protein	5.2 Similar to unknown proteins from Clostridium difficile	6.00782	1.0818	10.9339	10.1071	3.3373	2.26389e-07	1.64655e-06	10.1071	UP
CD630_18520		CD1852	putative conjugative transposon protein Tn1549-like, CTn5-Orf8"	4.5 Transposon and IS	1.91	0.34	3.48	10.2353	3.35548	4.52113e-05	0.000217182	10.2353	UP
CD630_06700		CD0670	Transcriptional regulator, beta-lactams repressor	3.5.2 RNA synthesis, regulation	12.3613	2.17588	22.5467	10.3621	3.37325	3.3809e-21	1.88394e-19	10.3621	UP
CD630_34570		CD3457	uncharacterised protein	5.2 Similar to unknown proteins from Clostridium difficile	15.1139	2.59648	27.6314	10.6419	3.41168	8.99056e-11	1.1152e-09	10.6419	UP
CD630_26880	sspA	CD2688	Small, acid-soluble spore protein alpha (SASP)	1.8 Sporulation	790.706	134.012	1447.4	10.8005	3.43303	5.76526e-13	9.23973e-12	10.8005	UP
CD630_26350		CD2635	putative spore envelope protein	1.8 Sporulation	21.0382	3.41643	38.66	11.3159	3.50028	1.3702e-08	1.19876e-07	11.3159	UP
CD630_06950		CD0695	putative exported metalloendopeptidase, M3 family	2.2 Metabolism of amino acids and related molecules	6.64781	1.06488	12.2307	11.4856	3.52175	7.94707e-12	1.09864e-10	11.4856	UP
CD630_07750	spoVAE	CD0775	Stage V sporulation protein AE	1.8 Sporulation	9.96459	1.58746	18.3417	11.5541	3.53033	1.49493e-07	1.11642e-06	11.5541	UP
CD630_12980		CD1298	putative sporulation protein	1.8 Sporulation	20.4026	3.21128	37.594	11.7069	3.54928	9.04819e-09	8.06773e-08	11.7069	UP
CD630_21690		CD2169	putative iron-sulfur binding protein	2.2 Metabolism of amino acids and related molecules	69.5401	10.7606	128.32	11.925	3.57592	1.47521e-22	1.00816e-20	11.925	UP
CD630_21680	hcp	CD2168	Hydroxylamine reductase	2.2 Metabolism of amino acids and related molecules	400.734	61.787	739.681	11.9715	3.58153	4.31891e-39	8.23321e-37	11.9715	UP
CD630_17880		CD1788	putative membrane protein	5.2 Similar to unknown proteins from Clostridium difficile	2.33423	0.356419	4.31204	12.0982	3.59672	2.505e-06	1.54754e-05	12.0982	UP
CD630_17460	gltC	CD1746	Sodium/glutamate symporter	1.2 Transport binding proteins and lipoproteins	8.7575	1.33278	16.1822	12.1417	3.6019	1.41504e-06	9.16866e-06	12.1417	UP
CD630_17890		CD1789	putative membrane protein	5.2 Similar to unknown proteins from Clostridium difficile	10.3496	1.48511	19.2141	12.9378	3.69352	1.38876e-06	9.04692e-06	12.9378	UP
CD630_21210		CD2121	conserved hypothetical protein	4.6 Miscellaneous	16.3966	2.3465	30.4466	12.9753	3.6977	2.81007e-14	5.30109e-13	12.9753	UP
CD630_10631		CD1063A	uncharacterised protein	5.2 Similar to unknown proteins from Clostridium difficile	6.37742	0.885484	11.8694	13.4044	3.74463	1.24216e-07	9.41239e-07	13.4044	UP
CD630_19410		CD1941	uncharacterised protein	5.2 Similar to unknown proteins from Clostridium difficile	52.9293	7.25694	98.6017	13.5872	3.76418	2.32198e-15	5.15964e-14	13.5872	UP
CD630_15670		CD1567	spore coat protein-manganese catalase	1.8 Sporulation	14.2349	1.83424	26.6356	14.5213	3.8601	1.75318e-10	2.05503e-09	14.5213	UP
CD630_34890		CD3489	putative oligoendopeptidase F, peptidase M3B family	2.2 Metabolism of amino acids and related molecules	118.561	15.051	222.07	14.7546	3.88309	1.06845e-24	7.8978e-23	14.7546	UP
CD630_22451		CD2245A	uncharacterised protein	5.2 Similar to unknown proteins from Clostridium difficile	19.7655	2.50261	37.0284	14.7959	3.88712	1.21609e-09	1.23036e-08	14.7959	UP
CD630_35630		CD3563	putative spore cortex-lytic hydrolase	1.8 Sporulation	81.6767	10.04	153.313	15.2703	3.93266	1.39124e-13	2.39956e-12	15.2703	UP
CD630_13540		CD1354	putative exported protein	5.2 Similar to unknown proteins from Clostridium difficile	14.1128	1.69971	26.526	15.6061	3.96404	4.45106e-08	3.55104e-07	15.6061	UP
CD630_03110		CD0311	putative spore coat assembly asparagine-rich protein	1.8 Sporulation	174.808	20.1616	329.454	16.3407	4.0304	6.61749e-13	1.04211e-11	16.3407	UP
CD630_33120		CD3312	Transporter, Major Facilitator Superfamily (MFS)	1.2 Transport binding proteins and lipoproteins	3.30764	0.374792	6.24048	16.6505	4.05749	1.60495e-09	1.59702e-08	16.6505	UP
CD630_22470	cspBA	CD2247	Subtilisin-like serine germination related protease	1.9 Germination	213.014	23.6963	402.331	16.9786	4.08565	7.00301e-19	2.51138e-17	16.9786	UP
CD630_24450		CD2445	putative transmembrane signaling protein,TspO/MBR family	1.3 Sensors (signal transduction)	2.27752	0.231259	4.32379	18.6968	4.22472	5.71114e-07	3.95521e-06	18.6968	UP
CD630_35420	spmA	CD3542	Spore maturation protein A	1.8 Sporulation	5.1556	0.521632	9.78957	18.7672	4.23014	3.54348e-13	5.88739e-12	18.7672	UP
CD630_15110		CD1511	spore coat protein	1.8 Sporulation	85.5184	8.50852	162.528	19.1018	4.25564	2.49784e-15	5.48313e-14	19.1018	UP
CD630_11120		CD1112	putative membrane protein Tn1549-like,CTn4-Orf7	4.5 Transposon and IS	2.67764	0.265253	5.09003	19.1893	4.26223	3.95537e-08	3.205e-07	19.1893	UP
CD630_10660		CD1066	conserved hypothetical protein	5.2 Similar to unknown proteins from Clostridium difficile	7.27476	0.689043	13.8605	20.1156	4.33024	3.50834e-08	2.86844e-07	20.1156	UP
CD630_33500		CD3350	putative glycosyl transferase, family 2	2.1 Metabolism of carbohydrates and related molecules	14.5556	1.35968	27.7516	20.4103	4.35122	2.51353e-31	2.60114e-29	20.4103	UP
CD630_26340		CD2634	uncharacterised protein	5.2 Similar to unknown proteins from Clostridium difficile	14.0905	1.30036	26.8805	20.6717	4.36958	5.85746e-10	6.18534e-09	20.6717	UP
CD630_17070		CD1707	putative C4-dicarboxylate anaerobic carrier,DcuC family	1.2 Transport binding proteins and lipoproteins	30.3254	2.48081	58.1699	23.448	4.55139	4.07303e-14	7.48859e-13	23.448	UP
CD630_26570		CD2657	conserved hypothetical protein	5.2 Similar to unknown proteins from Clostridium difficile	21.4452	1.73197	41.1583	23.7639	4.5707	6.97021e-33	8.14391e-31	23.7639	UP
CD630_26430	sigE	CD2643	RNA polymerase sigma-E factor	3.5.1 RNA synthesis, initiation	59.8228	4.83116	114.814	23.7654	4.57079	3.78464e-19	1.41319e-17	23.7654	UP
CD630_02130		CD0213	putative spore coat protein	1.8 Sporulation	1.26	0.1	2.41	24.1	4.59096	0.000204969	0.000848455	24.1	UP
CD630_26560	spoVD	CD2656	Stage V sporulation protein D, sporulation-specific penicillin-binding protein	1.8 Sporulation	906.031	72.1278	1739.94	24.123	4.59234	2.87146e-53	1.48578e-50	24.123	UP
CD630_14330		CD1433	spore coat protein: peroxiredoxin/chitinase	1.8 Sporulation	52.7263	3.51183	101.941	29.0278	4.85936	5.40835e-20	2.4184e-18	29.0278	UP
CD630_11680		CD1168	sporulation integral membrane protein YlbJ, sigmaE regulon	1.8 Sporulation	16.9736	1.11634	32.8309	29.4093	4.8782	4.70334e-15	9.83387e-14	29.4093	UP
CD630_32580		CD3258	Iron hydrogenase (large subunit)	1.4 Membrane bioenergetics (electron transport chain and ATP synthase)	103.398	6.78175	200.015	29.4931	4.8823	1.96824e-18	6.54034e-17	29.4931	UP
CD630_26440	spoIIGA	CD2644	Sporulation sigma-E factor processing peptidase	1.8 Sporulation	11.0846	0.724445	21.4448	29.6017	4.88761	3.8688e-18	1.208e-16	29.6017	UP
CD630_23740		CD2374	conserved hypothetical protein	5.2 Similar to unknown proteins from Clostridium difficile	21.7665	1.36275	42.1703	30.945	4.95163	9.89087e-11	1.2144e-09	30.945	UP
CD630_32570		CD3257	putative polysaccharide deacetylase	2.1.1 Specific pathways	29.5942	1.83774	57.3506	31.2072	4.96381	4.46505e-13	7.28486e-12	31.2072	UP
CD630_01310		CD0131	putative membrane protein, solute binding domain	1.2 Transport binding proteins and lipoproteins	36.8849	2.15242	71.6174	33.2729	5.05628	1.20523e-20	6.06296e-19	33.2729	UP
CD630_21501		CD2150a	conserved hypothetical protein	5.2 Similar to unknown proteins from Clostridium difficile	1.48677	0.0825869	2.89096	35.0051	5.12949	3.32607e-05	0.000164802	35.0051	UP
CD630_35220		CD3522	uncharacterised protein	5.2 Similar to unknown proteins from Clostridium difficile	35.1909	1.86148	68.5203	36.8096	5.20201	4.72417e-15	9.83387e-14	36.8096	UP
CD630_22290		CD2229	putative membrane protein	5.2 Similar to unknown proteins from Clostridium difficile	26.0731	1.3771	50.7692	36.8668	5.20425	2.6836e-30	2.62702e-28	36.8668	UP
CD630_32980		CD3298	putative ATP/GTP-binding protein	4.6 Miscellaneous	58.929	3.006	114.852	38.2076	5.25579	6.26209e-18	1.8145e-16	38.2076	UP
CD630_28650		CD2865	putative bacterioferritin	4.2 Detoxification	60.7686	3.05347	118.484	38.803	5.2781	5.48426e-18	1.6282e-16	38.803	UP
CD630_23750		CD2375	uncharacterised protein	5.2 Similar to unknown proteins from Clostridium difficile	29.3451	1.45702	57.2332	39.281	5.29576	3.97259e-15	8.46395e-14	39.281	UP
CD630_28640		CD2864	putative hydrolase	2.1.1 Specific pathways	113.251	5.51641	220.986	40.0598	5.32408	3.45668e-18	1.09826e-16	40.0598	UP
CD630_26420	sigG	CD2642	RNA polymerase sigma-G factor	3.5.1 RNA synthesis, initiation	200.682	9.63785	391.727	40.6446	5.34499	1.61435e-21	9.28126e-20	40.6446	UP
CD630_24700	gpr	CD2470	Spore endopeptidase	1.8 Sporulation	91.4677	4.07062	178.865	43.9404	5.45748	5.77465e-12	8.23456e-11	43.9404	UP
CD630_36520		CD3652	putative peptidase, M1 family	3.8 Protein modification	45.7553	2	89.5106	44.7552	5.48398	2.23835e-17	6.18878e-16	44.7552	UP
CD630_34900	spoIIE	CD3490	stage II sporulation protein	1.8 Sporulation	981.594	41.6472	1921.54	46.1386	5.5279	7.37889e-44	2.2272e-41	46.1386	UP
CD630_07930		CD0793	putative membrane protein, Sulfite exporter TauE/SafE superfamily	1.2 Transport binding proteins and lipoproteins	2.13445	0.0825869	4.18631	50.6898	5.66362	1.7846e-05	9.43624e-05	50.6898	UP
CD630_24690	spoIIP	CD2469	Stage II sporulation protein P	1.8 Sporulation	68.0284	2.572	133.485	51.8993	5.69764	1.53179e-11	2.03228e-10	51.8993	UP
CD630_11960	spoIIIAE	CD1196	Stage III sporulation protein AE	1.8 Sporulation	16.8134	0.634891	32.992	51.9647	5.69946	2.72421e-12	4.02739e-11	51.9647	UP
CD630_11940	spoIIIAC	CD1194	Stage III sporulation protein AC	1.8 Sporulation	15.1371	0.554615	29.7196	53.586	5.74378	3.96804e-13	6.56267e-12	53.586	UP
CD630_28090		CD2809	uncharacterised protein	5.2 Similar to unknown proteins from Clostridium difficile	4.44656	0.161678	8.73145	54.0051	5.75502	7.55596e-07	5.11545e-06	54.0051	UP
CD630_17260		CD1726	conserved hypothetical protein	5.2 Similar to unknown proteins from Clostridium difficile	5.98895	0.215224	11.7627	54.653	5.77223	3.64023e-10	4.03208e-09	54.653	UP
CD630_19290		CD1929	putative membrane protein	5.2 Similar to unknown proteins from Clostridium difficile	33.1334	1.17153	65.0953	55.5644	5.79609	2.00012e-17	5.57263e-16	55.5644	UP
CD630_01260	spoIIID	CD0126	Stage III sporulation protein D	1.8 Sporulation	97.62	3.41077	191.829	56.2423	5.81358	1.09726e-15	2.50067e-14	56.2423	UP
CD630_05510	sleC	CD0551	Spore cortex-lytic enzyme pre-pro-form	1.9 Germination	39.4759	1.35681	77.595	57.1891	5.83767	2.72985e-28	2.41159e-26	57.1891	UP
CD630_26290	spoIVA	CD2629	Stage IV sporulation protein A	1.8 Sporulation	511.583	17.4336	1005.73	57.6892	5.85023	6.93846e-17	1.84788e-15	57.6892	UP
CD630_11920	spoIIIAA	CD1192	Stage III sporulation protein AA	1.8 Sporulation	34.4148	1.07764	67.752	62.8709	5.97432	6.20394e-14	1.12353e-12	62.8709	UP
CD630_07920		CD0792	putative membrane protein, Sulfite exporter TauE/SafE superfamily	1.2 Transport binding proteins and lipoproteins	9.56215	0.286719	18.8376	65.7005	6.03783	6.89384e-14	1.23002e-12	65.7005	UP
CD630_07740	spoVAD	CD0774	Stage V sporulation protein AD	1.8 Sporulation	49.2412	1.4404	97.042	67.3715	6.07407	1.12784e-16	2.93979e-15	67.3715	UP
CD630_28330		CD2833	putative calcium-transporting ATPase	1.2 Transport binding proteins and lipoproteins	222.483	6.37643	438.589	68.7828	6.10398	8.64297e-20	3.72677e-18	68.7828	UP
CD630_35800		CD3580	uncharacterised protein	5.2 Similar to unknown proteins from Clostridium difficile	2.96222	0.0825869	5.84185	70.7358	6.14437	6.81815e-09	6.22049e-08	70.7358	UP
CD630_35511		CD3551A	putative membrane protein	5.2 Similar to unknown proteins from Clostridium difficile	13.5491	0.375348	26.7228	71.1947	6.1537	7.76248e-12	1.07723e-10	71.1947	UP
CD630_28080		CD2808	conserved hypothetical protein	5.2 Similar to unknown proteins from Clostridium difficile	86.7343	2.26028	171.208	75.7465	6.24311	9.57694e-13	1.48874e-11	75.7465	UP
CD630_24010	cotJC2	CD2401	Spore coat protein, manganese catalase, aka cotD	1.8 Sporulation	45.8652	1.11034	90.62	81.6147	6.35076	8.02531e-20	3.50213e-18	81.6147	UP
CD630_34990	spoVT	CD3499	Stage V sporulation protein T	1.8 Sporulation	94.7951	2.22786	187.362	84.0996	6.39403	3.40221e-15	7.2916e-14	84.0996	UP
CD630_06840		CD0684	putative ATP-dependent peptidase, M41 family; poss cell division FtsH; PMID: 12667449], membrane protein	1.7 Cell division	181.485	4.20312	358.766	85.3571	6.41544	7.46315e-19	2.65015e-17	85.3571	UP
CD630_18840		CD1884	conserved hypothetical protein	5.2 Similar to unknown proteins from Clostridium difficile	9.70176	0.219078	19.1844	87.5688	6.45235	4.22694e-12	6.14859e-11	87.5688	UP
CD630_11930	spoIIIAB	CD1193	Stage III sporulation protein AB	1.8 Sporulation	6.47539	0.132638	12.8181	96.6404	6.59455	8.62393e-10	8.9501e-09	96.6404	UP
CD630_10633		CD1063C	conserved hypothetical protein	5.2 Similar to unknown proteins from Clostridium difficile	82.3881	1.60537	163.171	101.641	6.66734	2.25805e-22	1.48703e-20	101.641	UP
CD630_11990	spoIIIAH	CD1199	Stage III sporulation protein AH	1.8 Sporulation	94.3576	1.83514	186.88	101.834	6.67008	1.9557e-17	5.49112e-16	101.834	UP
CD630_32490	sspB	CD3249	Small, acid-soluble spore protein beta	1.8 Sporulation	137.302	2.60674	271.998	104.344	6.7052	6.32438e-22	3.94947e-20	104.344	UP
CD630_24000		CD2400	Spore coat peptide assembly protein CotJB2	1.8 Sporulation	9.36509	0.17718	18.553	104.713	6.71029	2.81875e-17	7.73447e-16	104.713	UP
CD630_01290	yyaC	CD0129	putative sporulation protein yyaC DUF1256 family,	1.8 Sporulation	16.0803	0.297811	31.8627	106.99	6.74133	5.98198e-18	1.74732e-16	106.99	UP
CD630_11970	spoiIIIAF	CD1197	Stage III sporulation protein AF	1.8 Sporulation	30.3185	0.535134	60.1019	112.312	6.81137	1.24368e-15	2.79789e-14	112.312	UP
CD630_11980	spoIIIAG	CD1198	Stage III sporulation protein AG	1.8 Sporulation	93.4828	1.20618	185.759	154.006	7.26684	2.63433e-20	1.2722e-18	154.006	UP
CD630_10632		CD1063B	conserved hypothetical protein	5.2 Similar to unknown proteins from Clostridium difficile	107.279	1.34153	213.217	158.936	7.3123	4.26322e-27	3.43142e-25	158.936	UP
CD630_14300		CD1430	putative delta-lactam-biosynthetic de-N-acetylase	1.8 Sporulation	9.73306	0.0907611	19.3754	213.476	7.73793	1.29422e-10	1.5522e-09	213.476	UP
CD630_07730	spoVAC	CD0773	Stage V sporulation protein AC	1.8 Sporulation	12.3747	0.0825869	24.6667	298.676	8.22244	5.68899e-16	1.34677e-14	298.676	UP
CD630_11950	spoIIIAD	CD1195	Stage III sporulation protein AD	1.8 Sporulation	14.3946	0.0945931	28.6946	303.348	8.24483	5.27239e-15	1.08503e-13	303.348	UP
CD630_10650		CD1065	uncharacterised protein	5.2 Similar to unknown proteins from Clostridium difficile	60.9258	0.273135	121.578	445.122	8.79806	1.38016e-19	5.74589e-18	445.122	UP
CD630_23990		CD2399	putative spore coat protein	1.8 Sporulation	1.68	0	3.35	in FW only	in FW only	0.000161686	0.000685744	FW only	FW only
CD630_19400		CD1940	putative membrane protein	5.2 Similar to unknown proteins from Clostridium difficile	6.24856	0	12.4971	in FW only	in FW only	4.38206e-15	9.22779e-14	FW only	FW only
CD630_19280		CD1928	putative membrane protein	5.2 Similar to unknown proteins from Clostridium difficile	2.95863	0	5.91726	in FW only	in FW only	7.81668e-10	8.15908e-09	FW only	FW only
